# Supplementary material for: First Autonomous Bio-Optical Profiling Float in the Gulf of Mexico Reveals Dynamic Biogeochemistry in Deep Waters
Source: PLoS One. 2014 Jul 3;9(7):e101658. doi: 10.1371/journal.pone.0101658 (PMC4081586; doi:10.1371/journal.pone.0101658)
Supplement: Dataset S1 — Float data used in this analysis. Text file contains the following columns: year, month, day, depth (m), T (°C), S (psu), Chl (µg l−1), bbp (m−1), and CDOM (ppb). (TXT) [file pone.0101658.s005.txt]

   Year   Month   Day  Depth   T   S   Chl   bbp   CDOM
   2.0110000e+03   7.0000000e+00   2.0000000e+01  -1.0900000e+01   2.9717000e+01   3.5909000e+01   1.5300000e-01   5.4735141e-04   1.6150000e+00
   2.0110000e+03   7.0000000e+00   2.0000000e+01  -1.5600000e+01   2.9566000e+01   3.6171000e+01   1.5300000e-01   5.5819844e-04   1.2750000e+00
   2.0110000e+03   7.0000000e+00   2.0000000e+01  -2.0100000e+01   2.8907000e+01   3.6228000e+01   1.7500000e-01   5.7024927e-04   1.2750000e+00
   2.0110000e+03   7.0000000e+00   2.0000000e+01  -2.5900000e+01   2.8820000e+01   3.6352000e+01   2.1200000e-01   6.3969891e-04   1.7000000e+00
   2.0110000e+03   7.0000000e+00   2.0000000e+01  -3.0400000e+01   2.8219000e+01   3.6363000e+01   3.1400000e-01   6.6319246e-04   1.7000000e+00
   2.0110000e+03   7.0000000e+00   2.0000000e+01  -3.4800000e+01   2.7470000e+01   3.6335000e+01   3.5000000e-01   6.6327539e-04   1.4450000e+00
   2.0110000e+03   7.0000000e+00   2.0000000e+01  -4.0700000e+01   2.6684000e+01   3.6424000e+01   6.5000000e-01   7.9038779e-04   1.8700000e+00
   2.0110000e+03   7.0000000e+00   2.0000000e+01  -4.5100000e+01   2.6084000e+01   3.6432000e+01   5.5500000e-01   8.8350699e-04   1.7000000e+00
   2.0110000e+03   7.0000000e+00   2.0000000e+01  -4.9300000e+01   2.5646000e+01   3.6457000e+01   8.2500000e-01   8.8341088e-04   1.7000000e+00
   2.0110000e+03   7.0000000e+00   2.0000000e+01  -5.5700000e+01   2.4923000e+01   3.6394000e+01   7.0100000e-01   8.8344481e-04   1.9550000e+00
   2.0110000e+03   7.0000000e+00   2.0000000e+01  -6.0400000e+01   2.3977000e+01   3.6379000e+01   8.1000000e-01   7.2041550e-04   2.0400000e+00
   2.0110000e+03   7.0000000e+00   2.0000000e+01  -6.5800000e+01   2.3345000e+01   3.6391000e+01   7.4500000e-01   7.2023335e-04   2.1250000e+00
   2.0110000e+03   7.0000000e+00   2.0000000e+01  -7.0700000e+01   2.2549000e+01   3.6420000e+01   7.3000000e-01   5.3429687e-04   2.2950000e+00
   2.0110000e+03   7.0000000e+00   2.0000000e+01  -7.5300000e+01   2.1812000e+01   3.6438000e+01   6.9400000e-01   5.8023121e-04   2.2100000e+00
   2.0110000e+03   7.0000000e+00   2.0000000e+01  -8.0000000e+01   2.1684000e+01   3.6455000e+01   6.8600000e-01   5.8014599e-04   2.2100000e+00
   2.0110000e+03   7.0000000e+00   2.0000000e+01  -8.4800000e+01   2.1184000e+01   3.6432000e+01   6.5000000e-01   5.7999293e-04   2.3800000e+00
   2.0110000e+03   7.0000000e+00   2.0000000e+01  -8.9800000e+01   2.0749000e+01   3.6379000e+01   5.6200000e-01   4.6398124e-04   2.4650000e+00
   2.0110000e+03   7.0000000e+00   2.0000000e+01  -9.5100000e+01   2.0039000e+01   3.6302000e+01   4.7500000e-01   4.6380682e-04   2.4650000e+00
   2.0110000e+03   7.0000000e+00   2.0000000e+01  -9.9400000e+01   1.9746000e+01   3.6282000e+01   3.6500000e-01   4.5160767e-04   2.7200000e+00
   2.0110000e+03   7.0000000e+00   2.0000000e+01  -1.0360000e+02   1.9556000e+01   3.6305000e+01   3.6500000e-01   4.8630842e-04   2.5500000e+00
   2.0110000e+03   7.0000000e+00   2.0000000e+01  -1.0930000e+02   1.9427000e+01   3.6366000e+01   1.9000000e-01   7.1868747e-04   2.6350000e+00
   2.0110000e+03   7.0000000e+00   2.0000000e+01  -1.1510000e+02   1.9182000e+01   3.6369000e+01   2.1200000e-01   7.1854404e-04   2.4650000e+00
   2.0110000e+03   7.0000000e+00   2.0000000e+01  -1.2050000e+02   1.8963000e+01   3.6367000e+01   1.1700000e-01   7.1842215e-04   2.5500000e+00
   2.0110000e+03   7.0000000e+00   2.0000000e+01  -1.2530000e+02   1.8737000e+01   3.6361000e+01   1.1700000e-01   6.6068934e-04   2.4650000e+00
   2.0110000e+03   7.0000000e+00   2.0000000e+01  -1.3490000e+02   1.8291000e+01   3.6358000e+01   9.5000000e-02   6.2485731e-04   2.5500000e+00
   2.0110000e+03   7.0000000e+00   2.0000000e+01  -1.4060000e+02   1.7938000e+01   3.6337000e+01   5.1000000e-02   6.2467403e-04   2.4650000e+00
   2.0110000e+03   7.0000000e+00   2.0000000e+01  -1.4540000e+02   1.7707000e+01   3.6322000e+01   5.8000000e-02   6.2455178e-04   2.3800000e+00
   2.0110000e+03   7.0000000e+00   2.0000000e+01  -1.5040000e+02   1.7328000e+01   3.6282000e+01   8.8000000e-02   4.2735797e-04   2.2950000e+00
   2.0110000e+03   7.0000000e+00   2.0000000e+01  -1.5440000e+02   1.7097000e+01   3.6253000e+01   7.3000000e-02   4.2725570e-04   2.3800000e+00
   2.0110000e+03   7.0000000e+00   2.0000000e+01  -1.6010000e+02   1.6712000e+01   3.6206000e+01   6.6000000e-02   4.2707350e-04   2.3800000e+00
   2.0110000e+03   7.0000000e+00   2.0000000e+01  -1.6570000e+02   1.6463000e+01   3.6171000e+01   4.4000000e-02   3.5654544e-04   2.4650000e+00
   2.0110000e+03   7.0000000e+00   2.0000000e+01  -1.7060000e+02   1.6244000e+01   3.6139000e+01   4.4000000e-02   4.2685873e-04   2.2100000e+00
   2.0110000e+03   7.0000000e+00   2.0000000e+01  -1.7560000e+02   1.6100000e+01   3.6116000e+01   3.7000000e-02   4.2679460e-04   2.5500000e+00
   2.0110000e+03   7.0000000e+00   2.0000000e+01  -1.7990000e+02   1.5934000e+01   3.6093000e+01   1.5000000e-02   4.2671101e-04   2.4650000e+00
   2.0110000e+03   7.0000000e+00   2.0000000e+01  -1.8520000e+02   1.5683000e+01   3.6058000e+01   2.2000000e-02   3.6825813e-04   2.2100000e+00
   2.0110000e+03   7.0000000e+00   2.0000000e+01  -1.9070000e+02   1.5483000e+01   3.6027000e+01   2.2000000e-02   3.3330656e-04   2.2100000e+00
   2.0110000e+03   7.0000000e+00   2.0000000e+01  -1.9510000e+02   1.5457000e+01   3.6021000e+01   1.5000000e-02   3.2120633e-04   2.3800000e+00
   2.0110000e+03   7.0000000e+00   2.0000000e+01  -2.0040000e+02   1.5266000e+01   3.5994000e+01   2.9000000e-02   2.7487020e-04   2.4650000e+00
   2.0110000e+03   7.0000000e+00   2.0000000e+01  -2.1000000e+02   1.4941000e+01   3.5942000e+01   1.5000000e-02   2.7469950e-04   2.6350000e+00
   2.0110000e+03   7.0000000e+00   2.0000000e+01  -2.2000000e+02   1.4560000e+01   3.5882000e+01   1.5000000e-02   2.3963545e-04   2.4650000e+00
   2.0110000e+03   7.0000000e+00   2.0000000e+01  -2.3080000e+02   1.4219000e+01   3.5827000e+01   2.2000000e-02   2.9776178e-04   2.4650000e+00
   2.0110000e+03   7.0000000e+00   2.0000000e+01  -2.4010000e+02   1.3936000e+01   3.5778000e+01   2.2000000e-02   2.9759924e-04   2.6350000e+00
   2.0110000e+03   7.0000000e+00   2.0000000e+01  -2.5060000e+02   1.3500000e+01   3.5709000e+01   1.5000000e-02   2.9732217e-04   2.4650000e+00
   2.0110000e+03   7.0000000e+00   2.0000000e+01  -2.6040000e+02   1.3172000e+01   3.5657000e+01   2.2000000e-02   2.9710415e-04   2.6350000e+00
   2.0110000e+03   7.0000000e+00   2.0000000e+01  -2.6970000e+02   1.2837000e+01   3.5607000e+01   2.9000000e-02   2.5013616e-04   2.6350000e+00
   2.0110000e+03   7.0000000e+00   2.0000000e+01  -2.8020000e+02   1.2648000e+01   3.5579000e+01   2.9000000e-02   2.4999723e-04   2.5500000e+00
   2.0110000e+03   7.0000000e+00   2.0000000e+01  -2.8980000e+02   1.2401000e+01   3.5540000e+01   2.9000000e-02   2.4981682e-04   2.7200000e+00
   2.0110000e+03   7.0000000e+00   2.0000000e+01  -2.9970000e+02   1.2211000e+01   3.5509000e+01   2.2000000e-02   2.4967699e-04   2.7200000e+00
   2.0110000e+03   7.0000000e+00   2.0000000e+01  -3.1060000e+02   1.1811000e+01   3.5451000e+01   1.5000000e-02   2.4935661e-04   2.6350000e+00
   2.0110000e+03   7.0000000e+00   2.0000000e+01  -3.2040000e+02   1.1558000e+01   3.5412000e+01   2.9000000e-02   2.4915253e-04   2.6350000e+00
   2.0110000e+03   7.0000000e+00   2.0000000e+01  -3.3000000e+02   1.1315000e+01   3.5374000e+01   2.2000000e-02   2.6061746e-04   2.7200000e+00
   2.0110000e+03   7.0000000e+00   2.0000000e+01  -3.4060000e+02   1.1043000e+01   3.5333000e+01   2.9000000e-02   2.6038468e-04   2.6350000e+00
   2.0110000e+03   7.0000000e+00   2.0000000e+01  -3.4990000e+02   1.0849000e+01   3.5303000e+01   2.2000000e-02   2.6021667e-04   2.6350000e+00
   2.0110000e+03   7.0000000e+00   2.0000000e+01  -3.6050000e+02   1.0585000e+01   3.5265000e+01   3.7000000e-02   2.3671843e-04   2.7200000e+00
   2.0110000e+03   7.0000000e+00   2.0000000e+01  -3.6990000e+02   1.0345000e+01   3.5233000e+01   2.9000000e-02   2.4808266e-04   2.5500000e+00
   2.0110000e+03   7.0000000e+00   2.0000000e+01  -3.8060000e+02   1.0113000e+01   3.5202000e+01   1.5000000e-02   2.5952118e-04   2.6350000e+00
   2.0110000e+03   7.0000000e+00   2.0000000e+01  -3.9040000e+02   9.9380000e+00   3.5180000e+01   3.7000000e-02   2.5934440e-04   2.7200000e+00
   2.0110000e+03   7.0000000e+00   2.0000000e+01  -4.0000000e+02   9.7810000e+00   3.5158000e+01   2.2000000e-02   2.5918882e-04   2.6350000e+00
   2.0110000e+03   7.0000000e+00   2.0000000e+01  -4.1060000e+02   9.5810000e+00   3.5133000e+01   3.7000000e-02   2.4731593e-04   2.7200000e+00
   2.0110000e+03   7.0000000e+00   2.0000000e+01  -4.2070000e+02   9.3570000e+00   3.5106000e+01   2.9000000e-02   2.4707622e-04   2.6350000e+00
   2.0110000e+03   7.0000000e+00   2.0000000e+01  -4.3030000e+02   9.1770000e+00   3.5084000e+01   2.9000000e-02   2.4688113e-04   2.7200000e+00
   2.0110000e+03   7.0000000e+00   2.0000000e+01  -4.4050000e+02   9.0160000e+00   3.5066000e+01   3.7000000e-02   2.2344223e-04   2.7200000e+00
   2.0110000e+03   7.0000000e+00   2.0000000e+01  -4.5030000e+02   8.8820000e+00   3.5051000e+01   2.2000000e-02   2.4654812e-04   2.6350000e+00
   2.0110000e+03   7.0000000e+00   2.0000000e+01  -4.6030000e+02   8.6710000e+00   3.5029000e+01   3.7000000e-02   2.4630145e-04   2.7200000e+00
   2.0110000e+03   7.0000000e+00   2.0000000e+01  -4.7050000e+02   8.5120000e+00   3.5014000e+01   5.1000000e-02   2.4610923e-04   2.7200000e+00
   2.0110000e+03   7.0000000e+00   2.0000000e+01  -4.7990000e+02   8.3780000e+00   3.5000000e+01   3.7000000e-02   2.4594866e-04   2.7200000e+00
   2.0110000e+03   7.0000000e+00   2.0000000e+01  -4.9040000e+02   8.2450000e+00   3.4986000e+01   2.9000000e-02   2.3419446e-04   2.8050000e+00
   2.0110000e+03   7.0000000e+00   2.0000000e+01  -5.0010000e+02   8.1490000e+00   3.4977000e+01   4.4000000e-02   2.6892642e-04   2.6350000e+00
   2.0110000e+03   7.0000000e+00   2.0000000e+01  -5.2050000e+02   7.9410000e+00   3.4960000e+01   3.7000000e-02   2.8032309e-04   2.8050000e+00
   2.0110000e+03   7.0000000e+00   2.0000000e+01  -5.3990000e+02   7.6670000e+00   3.4938000e+01   3.7000000e-02   2.7996312e-04   2.8900000e+00
   2.0110000e+03   7.0000000e+00   2.0000000e+01  -5.6060000e+02   7.3530000e+00   3.4923000e+01   1.5000000e-02   2.7951778e-04   2.8050000e+00
   2.0110000e+03   7.0000000e+00   2.0000000e+01  -5.8060000e+02   7.1340000e+00   3.4916000e+01   3.7000000e-02   2.7919340e-04   2.8050000e+00
   2.0110000e+03   7.0000000e+00   2.0000000e+01  -6.0040000e+02   6.9280000e+00   3.4910000e+01   3.7000000e-02   2.4395997e-04   2.7200000e+00
   2.0110000e+03   7.0000000e+00   2.0000000e+01  -6.2560000e+02   6.7430000e+00   3.4905000e+01   3.7000000e-02   2.5534109e-04   2.8900000e+00
   2.0110000e+03   7.0000000e+00   2.0000000e+01  -6.5000000e+02   6.5300000e+00   3.4896000e+01   2.9000000e-02   2.5501832e-04   2.8050000e+00
   2.0110000e+03   7.0000000e+00   2.0000000e+01  -6.7560000e+02   6.2550000e+00   3.4898000e+01   2.9000000e-02   2.5456239e-04   2.8900000e+00
   2.0110000e+03   7.0000000e+00   2.0000000e+01  -6.9980000e+02   6.0920000e+00   3.4900000e+01   2.2000000e-02   2.5428661e-04   2.8900000e+00
   2.0110000e+03   7.0000000e+00   2.0000000e+01  -7.2540000e+02   5.9330000e+00   3.4902000e+01   3.7000000e-02   2.0749871e-04   2.8900000e+00
   2.0110000e+03   7.0000000e+00   2.0000000e+01  -7.5020000e+02   5.7650000e+00   3.4905000e+01   2.9000000e-02   2.1880017e-04   2.9750000e+00
   2.0110000e+03   7.0000000e+00   2.0000000e+01  -7.7550000e+02   5.6230000e+00   3.4907000e+01   2.9000000e-02   2.1855239e-04   2.8900000e+00
   2.0110000e+03   7.0000000e+00   2.0000000e+01  -7.9990000e+02   5.5020000e+00   3.4912000e+01   4.4000000e-02   2.1833166e-04   2.8900000e+00
   2.0110000e+03   7.0000000e+00   2.0000000e+01  -8.2520000e+02   5.3700000e+00   3.4917000e+01   3.7000000e-02   2.0649674e-04   2.9750000e+00
   2.0110000e+03   7.0000000e+00   2.0000000e+01  -8.5050000e+02   5.2570000e+00   3.4921000e+01   5.1000000e-02   2.0628929e-04   3.0600000e+00
   2.0110000e+03   7.0000000e+00   2.0000000e+01  -8.7510000e+02   5.1290000e+00   3.4925000e+01   3.7000000e-02   2.0605397e-04   3.0600000e+00
   2.0110000e+03   7.0000000e+00   2.0000000e+01  -9.0030000e+02   5.0060000e+00   3.4930000e+01   3.7000000e-02   2.0582343e-04   3.0600000e+00
   2.0110000e+03   7.0000000e+00   2.0000000e+01  -9.2470000e+02   4.9260000e+00   3.4933000e+01   2.9000000e-02   2.0567323e-04   2.9750000e+00
   2.0110000e+03   7.0000000e+00   2.0000000e+01  -9.4960000e+02   4.8280000e+00   3.4937000e+01   3.7000000e-02   2.0548753e-04   2.9750000e+00
   2.0110000e+03   7.0000000e+00   2.0000000e+01  -9.7570000e+02   4.7670000e+00   3.4940000e+01   3.7000000e-02   2.2862828e-04   3.0600000e+00
   2.0110000e+03   7.0000000e+00   2.0000000e+01  -9.9890000e+02   4.6900000e+00   3.4943000e+01   2.9000000e-02   2.2848150e-04   3.1450000e+00
   2.0110000e+03   7.0000000e+00   2.0000000e+01  -1.0480000e+03   4.5370000e+00   3.4950000e+01   2.2000000e-02   2.2818545e-04   3.1450000e+00
   2.0110000e+03   7.0000000e+00   2.0000000e+01  -1.0978000e+03   4.4680000e+00   3.4953000e+01   3.7000000e-02   1.9312880e-04   2.9750000e+00
   2.0110000e+03   7.0000000e+00   2.0000000e+01  -1.1488000e+03   4.4080000e+00   3.4956000e+01   2.9000000e-02   2.1626904e-04   3.0600000e+00
   2.0110000e+03   7.0000000e+00   2.0000000e+01  -1.1987000e+03   4.3680000e+00   3.4959000e+01   1.5000000e-02   2.1618782e-04   3.0600000e+00
   2.0110000e+03   7.0000000e+00   2.0000000e+01  -1.2478000e+03   4.3320000e+00   3.4961000e+01   3.7000000e-02   2.1611628e-04   2.9750000e+00
   2.0110000e+03   7.0000000e+00   2.0000000e+01  -1.2984000e+03   4.3030000e+00   3.4962000e+01   3.7000000e-02   2.0446655e-04   3.1450000e+00
   2.0110000e+03   7.0000000e+00   2.0000000e+01  -1.3483000e+03   4.2870000e+00   3.4963000e+01   3.7000000e-02   2.0443439e-04   3.0600000e+00
   2.0110000e+03   7.0000000e+00   2.0000000e+01  -1.3979000e+03   4.2780000e+00   3.4964000e+01   3.7000000e-02   1.9275061e-04   2.9750000e+00
   2.0110000e+03   7.0000000e+00   2.0000000e+01  -1.4459000e+03   4.2720000e+00   3.4965000e+01   2.9000000e-02   2.0440162e-04   2.8900000e+00
   2.0110000e+03   7.0000000e+00   2.0000000e+01  -1.4980000e+03   4.2670000e+00   3.4965000e+01   2.9000000e-02   2.0439232e-04   3.0600000e+00
   2.0110000e+03   7.0000000e+00   2.0000000e+01  -1.5478000e+03   4.2640000e+00   3.4966000e+01   4.4000000e-02   2.0438430e-04   3.0600000e+00
   2.0110000e+03   7.0000000e+00   2.0000000e+01  -1.5977000e+03   4.2600000e+00   3.4967000e+01   2.9000000e-02   2.0437441e-04   3.2300000e+00
   2.0110000e+03   7.0000000e+00   2.0000000e+01  -1.6486000e+03   4.2590000e+00   3.4966000e+01   2.9000000e-02   2.0437499e-04   3.0600000e+00
   2.0110000e+03   7.0000000e+00   2.0000000e+01  -1.6978000e+03   4.2600000e+00   3.4967000e+01   2.2000000e-02   2.0437441e-04   3.1450000e+00
   2.0110000e+03   7.0000000e+00   2.0000000e+01  -1.7482000e+03   4.2590000e+00   3.4967000e+01   2.9000000e-02   2.2763064e-04   3.0600000e+00
   2.0110000e+03   7.0000000e+00   2.0000000e+01  -1.7975000e+03   4.2580000e+00   3.4968000e+01   3.7000000e-02   2.2762634e-04   2.8900000e+00
   2.0110000e+03   7.0000000e+00   2.0000000e+01  -1.8472000e+03   4.2590000e+00   3.4968000e+01   3.7000000e-02   2.2762820e-04   3.0600000e+00
   2.0110000e+03   7.0000000e+00   2.0000000e+01  -1.8963000e+03   4.2610000e+00   3.4968000e+01   2.9000000e-02   1.8111574e-04   3.0600000e+00
   2.0110000e+03   7.0000000e+00   2.0000000e+01  -1.9089000e+03   4.2610000e+00   3.4968000e+01   2.9000000e-02   1.6945114e-04   3.0600000e+00
   2.0110000e+03   8.0000000e+00   3.0000000e+00  -1.0300000e+01   2.9582000e+01   3.5712000e+01   2.9000000e-02   3.9700376e-04   5.1000000e-01
   2.0110000e+03   8.0000000e+00   3.0000000e+00  -1.5100000e+01   2.9465000e+01   3.5707000e+01   3.7000000e-02   3.9703076e-04   6.8000000e-01
   2.0110000e+03   8.0000000e+00   3.0000000e+00  -2.0300000e+01   2.9467000e+01   3.5712000e+01   5.1000000e-02   4.1978006e-04   5.1000000e-01
   2.0110000e+03   8.0000000e+00   3.0000000e+00  -2.4800000e+01   2.9423000e+01   3.5707000e+01   5.8000000e-02   4.1979664e-04   5.1000000e-01
   2.0110000e+03   8.0000000e+00   3.0000000e+00  -3.0300000e+01   2.9398000e+01   3.5705000e+01   4.4000000e-02   4.1980421e-04   1.0200000e+00
   2.0110000e+03   8.0000000e+00   3.0000000e+00  -3.5100000e+01   2.9387000e+01   3.5735000e+01   7.3000000e-02   3.8489023e-04   5.1000000e-01
   2.0110000e+03   8.0000000e+00   3.0000000e+00  -4.0400000e+01   2.9341000e+01   3.5912000e+01   8.8000000e-02   4.0799144e-04   5.1000000e-01
   2.0110000e+03   8.0000000e+00   3.0000000e+00  -4.5700000e+01   2.9090000e+01   3.5917000e+01   1.1000000e-01   4.0801100e-04   5.1000000e-01
   2.0110000e+03   8.0000000e+00   3.0000000e+00  -5.0200000e+01   2.8599000e+01   3.5891000e+01   1.3100000e-01   4.0811366e-04   5.1000000e-01
   2.0110000e+03   8.0000000e+00   3.0000000e+00  -5.5100000e+01   2.8102000e+01   3.5843000e+01   1.4600000e-01   4.0824802e-04   1.1900000e+00
   2.0110000e+03   8.0000000e+00   3.0000000e+00  -6.0200000e+01   2.7891000e+01   3.5952000e+01   1.6800000e-01   4.0802534e-04   4.2500000e-01
   2.0110000e+03   8.0000000e+00   3.0000000e+00  -6.4400000e+01   2.7708000e+01   3.5949000e+01   2.1200000e-01   4.0803712e-04   5.1000000e-01
   2.0110000e+03   8.0000000e+00   3.0000000e+00  -7.0500000e+01   2.7407000e+01   3.5983000e+01   2.3400000e-01   5.0114368e-04   1.5300000e+00
   2.0110000e+03   8.0000000e+00   3.0000000e+00  -7.5800000e+01   2.7238000e+01   3.6008000e+01   2.7000000e-01   5.0109035e-04   1.3600000e+00
   2.0110000e+03   8.0000000e+00   3.0000000e+00  -8.0000000e+01   2.6983000e+01   3.6083000e+01   2.7000000e-01   5.0092724e-04   1.6150000e+00
   2.0110000e+03   8.0000000e+00   3.0000000e+00  -8.3800000e+01   2.6799000e+01   3.6188000e+01   3.8700000e-01   4.8860773e-04   1.7850000e+00
   2.0110000e+03   8.0000000e+00   3.0000000e+00  -9.0300000e+01   2.6459000e+01   3.6248000e+01   5.2600000e-01   4.7708439e-04   1.8700000e+00
   2.0110000e+03   8.0000000e+00   3.0000000e+00  -9.5600000e+01   2.6284000e+01   3.6331000e+01   1.0070000e+00   5.9283216e-04   1.9550000e+00
   2.0110000e+03   8.0000000e+00   3.0000000e+00  -1.0020000e+02   2.6079000e+01   3.6350000e+01   8.6100000e-01   5.9277609e-04   1.7850000e+00
   2.0110000e+03   8.0000000e+00   3.0000000e+00  -1.0560000e+02   2.5810000e+01   3.6458000e+01   9.4900000e-01   5.9252252e-04   1.9550000e+00
   2.0110000e+03   8.0000000e+00   3.0000000e+00  -1.1020000e+02   2.5609000e+01   3.6539000e+01   7.8800000e-01   5.4609766e-04   1.9550000e+00
   2.0110000e+03   8.0000000e+00   3.0000000e+00  -1.1520000e+02   2.5462000e+01   3.6585000e+01   6.4200000e-01   5.2251121e-04   1.8700000e+00
   2.0110000e+03   8.0000000e+00   3.0000000e+00  -1.1920000e+02   2.5027000e+01   3.6632000e+01   5.4000000e-01   4.4126737e-04   2.0400000e+00
   2.0110000e+03   8.0000000e+00   3.0000000e+00  -1.2560000e+02   2.4511000e+01   3.6744000e+01   3.2100000e-01   3.3638659e-04   2.0400000e+00
   2.0110000e+03   8.0000000e+00   3.0000000e+00  -1.3570000e+02   2.3716000e+01   3.6850000e+01   1.5300000e-01   2.4281415e-04   2.2950000e+00
   2.0110000e+03   8.0000000e+00   3.0000000e+00  -1.4040000e+02   2.3255000e+01   3.6877000e+01   1.1000000e-01   2.4263607e-04   2.1250000e+00
   2.0110000e+03   8.0000000e+00   3.0000000e+00  -1.4540000e+02   2.3038000e+01   3.6877000e+01   7.3000000e-02   2.4257396e-04   2.2950000e+00
   2.0110000e+03   8.0000000e+00   3.0000000e+00  -1.5070000e+02   2.2707000e+01   3.6880000e+01   3.7000000e-02   1.7269225e-04   2.2100000e+00
   2.0110000e+03   8.0000000e+00   3.0000000e+00  -1.5530000e+02   2.2523000e+01   3.6888000e+01   4.4000000e-02   1.7261577e-04   2.1250000e+00
   2.0110000e+03   8.0000000e+00   3.0000000e+00  -1.6000000e+02   2.2275000e+01   3.6888000e+01   5.8000000e-02   1.7253174e-04   2.2100000e+00
   2.0110000e+03   8.0000000e+00   3.0000000e+00  -1.6520000e+02   2.1763000e+01   3.6866000e+01   3.7000000e-02   1.9564926e-04   2.2950000e+00
   2.0110000e+03   8.0000000e+00   3.0000000e+00  -1.7070000e+02   2.1630000e+01   3.6857000e+01   3.7000000e-02   1.9561669e-04   2.2950000e+00
   2.0110000e+03   8.0000000e+00   3.0000000e+00  -1.7520000e+02   2.1483000e+01   3.6844000e+01   2.2000000e-02   1.9558573e-04   2.2100000e+00
   2.0110000e+03   8.0000000e+00   3.0000000e+00  -1.7980000e+02   2.1263000e+01   3.6825000e+01   2.9000000e-02   1.4901941e-04   2.3800000e+00
   2.0110000e+03   8.0000000e+00   3.0000000e+00  -1.8470000e+02   2.0884000e+01   3.6793000e+01   2.2000000e-02   1.6051693e-04   2.2950000e+00
   2.0110000e+03   8.0000000e+00   3.0000000e+00  -1.8870000e+02   2.0601000e+01   3.6769000e+01   2.2000000e-02   1.6043885e-04   2.2950000e+00
   2.0110000e+03   8.0000000e+00   3.0000000e+00  -1.9430000e+02   2.0233000e+01   3.6736000e+01   2.2000000e-02   1.6033260e-04   2.3800000e+00
   2.0110000e+03   8.0000000e+00   3.0000000e+00  -2.0000000e+02   2.0046000e+01   3.6720000e+01   1.5000000e-02   1.9519595e-04   2.3800000e+00
   2.0110000e+03   8.0000000e+00   3.0000000e+00  -2.1040000e+02   1.9588000e+01   3.6665000e+01   1.5000000e-02   1.9507389e-04   2.3800000e+00
   2.0110000e+03   8.0000000e+00   3.0000000e+00  -2.1990000e+02   1.9273000e+01   3.6621000e+01   1.5000000e-02   1.9499450e-04   2.2950000e+00
   2.0110000e+03   8.0000000e+00   3.0000000e+00  -2.3000000e+02   1.8979000e+01   3.6580000e+01   2.2000000e-02   1.9491386e-04   2.2950000e+00
   2.0110000e+03   8.0000000e+00   3.0000000e+00  -2.4020000e+02   1.8439000e+01   3.6507000e+01   1.5000000e-02   1.8307997e-04   2.4650000e+00
   2.0110000e+03   8.0000000e+00   3.0000000e+00  -2.5080000e+02   1.8155000e+01   3.6480000e+01   1.5000000e-02   2.0621589e-04   2.4650000e+00
   2.0110000e+03   8.0000000e+00   3.0000000e+00  -2.6010000e+02   1.7896000e+01   3.6445000e+01   2.2000000e-02   2.0612178e-04   2.4650000e+00
   2.0110000e+03   8.0000000e+00   3.0000000e+00  -2.7060000e+02   1.7591000e+01   3.6406000e+01   1.5000000e-02   2.0599985e-04   2.2100000e+00
   2.0110000e+03   8.0000000e+00   3.0000000e+00  -2.7980000e+02   1.7516000e+01   3.6401000e+01   7.0000000e-03   2.0595883e-04   2.2950000e+00
   2.0110000e+03   8.0000000e+00   3.0000000e+00  -2.9020000e+02   1.7234000e+01   3.6351000e+01   2.2000000e-02   2.0586878e-04   2.1250000e+00
   2.0110000e+03   8.0000000e+00   3.0000000e+00  -2.9980000e+02   1.6986000e+01   3.6309000e+01   1.5000000e-02   2.0578051e-04   2.0400000e+00
   2.0110000e+03   8.0000000e+00   3.0000000e+00  -3.1020000e+02   1.6945000e+01   3.6300000e+01   7.0000000e-03   2.0576998e-04   2.2100000e+00
   2.0110000e+03   8.0000000e+00   3.0000000e+00  -3.2070000e+02   1.6663000e+01   3.6249000e+01   1.5000000e-02   2.0567039e-04   2.2100000e+00
   2.0110000e+03   8.0000000e+00   3.0000000e+00  -3.3020000e+02   1.6471000e+01   3.6212000e+01   1.5000000e-02   2.5212043e-04   2.4650000e+00
   2.0110000e+03   8.0000000e+00   3.0000000e+00  -3.4030000e+02   1.6235000e+01   3.6166000e+01   2.2000000e-02   2.5203659e-04   2.2950000e+00
   2.0110000e+03   8.0000000e+00   3.0000000e+00  -3.5030000e+02   1.5908000e+01   3.6113000e+01   7.0000000e-03   2.5189004e-04   2.2950000e+00
   2.0110000e+03   8.0000000e+00   3.0000000e+00  -3.6030000e+02   1.5668000e+01   3.6070000e+01   2.2000000e-02   2.0527027e-04   2.3800000e+00
   2.0110000e+03   8.0000000e+00   3.0000000e+00  -3.7030000e+02   1.5450000e+01   3.6034000e+01   1.5000000e-02   2.1683031e-04   2.3800000e+00
   2.0110000e+03   8.0000000e+00   3.0000000e+00  -3.8040000e+02   1.4952000e+01   3.5945000e+01   1.5000000e-02   2.1659300e-04   2.5500000e+00
   2.0110000e+03   8.0000000e+00   3.0000000e+00  -3.9000000e+02   1.4590000e+01   3.5872000e+01   1.5000000e-02   2.1642724e-04   2.2100000e+00
   2.0110000e+03   8.0000000e+00   3.0000000e+00  -3.9960000e+02   1.4396000e+01   3.5837000e+01   1.5000000e-02   2.1632519e-04   2.4650000e+00
   2.0110000e+03   8.0000000e+00   3.0000000e+00  -4.1080000e+02   1.4170000e+01   3.5796000e+01   2.2000000e-02   2.5105478e-04   2.5500000e+00
   2.0110000e+03   8.0000000e+00   3.0000000e+00  -4.2020000e+02   1.4046000e+01   3.5772000e+01   1.5000000e-02   2.5098955e-04   2.4650000e+00
   2.0110000e+03   8.0000000e+00   3.0000000e+00  -4.2970000e+02   1.3941000e+01   3.5754000e+01   2.2000000e-02   2.5092822e-04   2.4650000e+00
   2.0110000e+03   8.0000000e+00   3.0000000e+00  -4.3990000e+02   1.3864000e+01   3.5740000e+01   1.5000000e-02   2.2762639e-04   2.4650000e+00
   2.0110000e+03   8.0000000e+00   3.0000000e+00  -4.5040000e+02   1.3762000e+01   3.5722000e+01   2.2000000e-02   2.5082463e-04   2.6350000e+00
   2.0110000e+03   8.0000000e+00   3.0000000e+00  -4.6050000e+02   1.3620000e+01   3.5701000e+01   2.9000000e-02   2.5073087e-04   2.4650000e+00
   2.0110000e+03   8.0000000e+00   3.0000000e+00  -4.7050000e+02   1.3527000e+01   3.5690000e+01   2.2000000e-02   2.5066243e-04   2.5500000e+00
   2.0110000e+03   8.0000000e+00   3.0000000e+00  -4.8060000e+02   1.3397000e+01   3.5674000e+01   2.2000000e-02   2.2730891e-04   2.3800000e+00
   2.0110000e+03   8.0000000e+00   3.0000000e+00  -4.8980000e+02   1.3056000e+01   3.5623000e+01   2.2000000e-02   2.2707254e-04   2.4650000e+00
   2.0110000e+03   8.0000000e+00   3.0000000e+00  -5.0000000e+02   1.2653000e+01   3.5563000e+01   1.5000000e-02   2.2678070e-04   2.4650000e+00
   2.0110000e+03   8.0000000e+00   3.0000000e+00  -5.2030000e+02   1.1826000e+01   3.5436000e+01   1.5000000e-02   2.0289179e-04   2.6350000e+00
   2.0110000e+03   8.0000000e+00   3.0000000e+00  -5.4070000e+02   1.1265000e+01   3.5348000e+01   2.9000000e-02   2.2569469e-04   2.7200000e+00
   2.0110000e+03   8.0000000e+00   3.0000000e+00  -5.6050000e+02   1.0878000e+01   3.5297000e+01   2.2000000e-02   2.2534337e-04   2.8050000e+00
   2.0110000e+03   8.0000000e+00   3.0000000e+00  -5.8010000e+02   1.0216000e+01   3.5211000e+01   3.7000000e-02   2.2471043e-04   2.8050000e+00
   2.0110000e+03   8.0000000e+00   3.0000000e+00  -6.0000000e+02   9.8940000e+00   3.5171000e+01   3.7000000e-02   2.1279140e-04   2.6350000e+00
   2.0110000e+03   8.0000000e+00   3.0000000e+00  -6.2520000e+02   9.4930000e+00   3.5119000e+01   2.9000000e-02   2.1237860e-04   2.8050000e+00
   2.0110000e+03   8.0000000e+00   3.0000000e+00  -6.5000000e+02   8.8830000e+00   3.5049000e+01   3.7000000e-02   2.1170264e-04   2.7200000e+00
   2.0110000e+03   8.0000000e+00   3.0000000e+00  -6.7530000e+02   8.4690000e+00   3.5004000e+01   2.2000000e-02   2.1121925e-04   2.8050000e+00
   2.0110000e+03   8.0000000e+00   3.0000000e+00  -7.0020000e+02   8.0640000e+00   3.4972000e+01   3.7000000e-02   1.8744506e-04   2.8050000e+00
   2.0110000e+03   8.0000000e+00   3.0000000e+00  -7.2480000e+02   7.7350000e+00   3.4945000e+01   2.9000000e-02   2.2186867e-04   2.8050000e+00
   2.0110000e+03   8.0000000e+00   3.0000000e+00  -7.4970000e+02   7.3050000e+00   3.4921000e+01   3.7000000e-02   2.2126740e-04   2.8900000e+00
   2.0110000e+03   8.0000000e+00   3.0000000e+00  -7.7500000e+02   6.9270000e+00   3.4905000e+01   2.9000000e-02   2.2071221e-04   2.9750000e+00
   2.0110000e+03   8.0000000e+00   3.0000000e+00  -8.0010000e+02   6.7120000e+00   3.4905000e+01   2.2000000e-02   2.2036856e-04   2.8900000e+00
   2.0110000e+03   8.0000000e+00   3.0000000e+00  -8.2520000e+02   6.4240000e+00   3.4898000e+01   2.9000000e-02   2.1991783e-04   2.9750000e+00
   2.0110000e+03   8.0000000e+00   3.0000000e+00  -8.5020000e+02   6.2070000e+00   3.4900000e+01   3.7000000e-02   2.3121998e-04   2.9750000e+00
   2.0110000e+03   8.0000000e+00   3.0000000e+00  -8.7470000e+02   6.0310000e+00   3.4902000e+01   3.7000000e-02   2.3092162e-04   3.0600000e+00
   2.0110000e+03   8.0000000e+00   3.0000000e+00  -8.9820000e+02   5.8370000e+00   3.4906000e+01   2.9000000e-02   2.5384288e-04   3.0600000e+00
   2.0110000e+03   8.0000000e+00   3.0000000e+00  -9.2510000e+02   5.7070000e+00   3.4909000e+01   3.7000000e-02   2.6520773e-04   2.8050000e+00
   2.0110000e+03   8.0000000e+00   3.0000000e+00  -9.5060000e+02   5.5760000e+00   3.4913000e+01   3.7000000e-02   2.6497323e-04   3.1450000e+00
   2.0110000e+03   8.0000000e+00   3.0000000e+00  -9.7490000e+02   5.4440000e+00   3.4917000e+01   3.7000000e-02   2.6473521e-04   2.9750000e+00
   2.0110000e+03   8.0000000e+00   3.0000000e+00  -9.9810000e+02   5.2940000e+00   3.4921000e+01   3.7000000e-02   2.0635420e-04   2.9750000e+00
   2.0110000e+03   8.0000000e+00   3.0000000e+00  -1.0479000e+03   5.0130000e+00   3.4931000e+01   3.7000000e-02   2.1742696e-04   2.9750000e+00
   2.0110000e+03   8.0000000e+00   3.0000000e+00  -1.0983000e+03   4.8070000e+00   3.4940000e+01   3.7000000e-02   2.2870050e-04   3.0600000e+00
   2.0110000e+03   8.0000000e+00   3.0000000e+00  -1.1488000e+03   4.6250000e+00   3.4949000e+01   2.9000000e-02   2.6320025e-04   2.9750000e+00
   2.0110000e+03   8.0000000e+00   3.0000000e+00  -1.1986000e+03   4.5290000e+00   3.4953000e+01   2.9000000e-02   2.6301506e-04   3.0600000e+00
   2.0110000e+03   8.0000000e+00   3.0000000e+00  -1.2485000e+03   4.4540000e+00   3.4956000e+01   2.9000000e-02   2.6287000e-04   3.1450000e+00
   2.0110000e+03   8.0000000e+00   3.0000000e+00  -1.2989000e+03   4.3990000e+00   3.4959000e+01   3.7000000e-02   2.5116781e-04   3.2300000e+00
   2.0110000e+03   8.0000000e+00   3.0000000e+00  -1.3480000e+03   4.3530000e+00   3.4962000e+01   2.9000000e-02   2.5107544e-04   3.0600000e+00
   2.0110000e+03   8.0000000e+00   3.0000000e+00  -1.3982000e+03   4.3300000e+00   3.4964000e+01   2.2000000e-02   2.5102795e-04   3.0600000e+00
   2.0110000e+03   8.0000000e+00   3.0000000e+00  -1.4482000e+03   4.3030000e+00   3.4965000e+01   2.9000000e-02   2.3931081e-04   3.0600000e+00
   2.0110000e+03   8.0000000e+00   3.0000000e+00  -1.4966000e+03   4.2880000e+00   3.4966000e+01   2.9000000e-02   2.2768702e-04   3.0600000e+00
   2.0110000e+03   8.0000000e+00   3.0000000e+00  -1.5092000e+03   4.2870000e+00   3.4966000e+01   1.5000000e-02   9.7165954e-04   3.1450000e+00
   2.0110000e+03   8.0000000e+00   1.7000000e+01  -9.1000000e+00   3.0126000e+01   3.5691000e+01   3.7000000e-02   4.0834120e-04   1.4450000e+00
   2.0110000e+03   8.0000000e+00   1.7000000e+01  -1.5100000e+01   3.0007000e+01   3.5677000e+01   5.8000000e-02   4.5462339e-04   9.3500000e-01
   2.0110000e+03   8.0000000e+00   1.7000000e+01  -2.0200000e+01   2.9355000e+01   3.5660000e+01   5.8000000e-02   4.6684859e-04   5.1000000e-01
   2.0110000e+03   8.0000000e+00   1.7000000e+01  -2.5000000e+01   2.9266000e+01   3.5666000e+01   5.8000000e-02   4.6684705e-04   5.1000000e-01
   2.0110000e+03   8.0000000e+00   1.7000000e+01  -3.0100000e+01   2.9126000e+01   3.5709000e+01   5.8000000e-02   4.6677216e-04   1.0200000e+00
   2.0110000e+03   8.0000000e+00   1.7000000e+01  -3.5700000e+01   2.8899000e+01   3.5746000e+01   6.6000000e-02   4.3186623e-04   5.1000000e-01
   2.0110000e+03   8.0000000e+00   1.7000000e+01  -4.0400000e+01   2.8826000e+01   3.5759000e+01   1.1000000e-01   4.3184571e-04   5.1000000e-01
   2.0110000e+03   8.0000000e+00   1.7000000e+01  -4.5500000e+01   2.8464000e+01   3.5789000e+01   1.1000000e-01   4.1972094e-04   1.1900000e+00
   2.0110000e+03   8.0000000e+00   1.7000000e+01  -5.0200000e+01   2.8149000e+01   3.5837000e+01   1.9000000e-01   4.8934164e-04   8.5000000e-01
   2.0110000e+03   8.0000000e+00   1.7000000e+01  -5.5700000e+01   2.7590000e+01   3.5930000e+01   1.9000000e-01   4.8916306e-04   1.5300000e+00
   2.0110000e+03   8.0000000e+00   1.7000000e+01  -6.0800000e+01   2.7452000e+01   3.5951000e+01   2.4100000e-01   4.8912004e-04   1.6150000e+00
   2.0110000e+03   8.0000000e+00   1.7000000e+01  -6.5600000e+01   2.7198000e+01   3.6003000e+01   2.5600000e-01   4.5415770e-04   1.6150000e+00
   2.0110000e+03   8.0000000e+00   1.7000000e+01  -7.0100000e+01   2.7094000e+01   3.6041000e+01   2.5600000e-01   4.6616703e-04   1.1050000e+00
   2.0110000e+03   8.0000000e+00   1.7000000e+01  -7.4900000e+01   2.6930000e+01   3.6074000e+01   3.0700000e-01   4.6609341e-04   1.7000000e+00
   2.0110000e+03   8.0000000e+00   1.7000000e+01  -8.0600000e+01   2.6691000e+01   3.6132000e+01   3.8700000e-01   5.2357374e-04   2.1250000e+00
   2.0110000e+03   8.0000000e+00   1.7000000e+01  -8.5400000e+01   2.6457000e+01   3.6186000e+01   5.3300000e-01   5.4691880e-04   1.7850000e+00
   2.0110000e+03   8.0000000e+00   1.7000000e+01  -9.0500000e+01   2.6181000e+01   3.6263000e+01   9.0500000e-01   6.2782013e-04   1.9550000e+00
   2.0110000e+03   8.0000000e+00   1.7000000e+01  -9.5700000e+01   2.5929000e+01   3.6379000e+01   1.0880000e+00   6.2755291e-04   1.7000000e+00
   2.0110000e+03   8.0000000e+00   1.7000000e+01  -1.0070000e+02   2.5651000e+01   3.6454000e+01   8.9800000e-01   6.2736542e-04   1.8700000e+00
   2.0110000e+03   8.0000000e+00   1.7000000e+01  -1.0540000e+02   2.5221000e+01   3.6570000e+01   7.8100000e-01   6.0430504e-04   2.1250000e+00
   2.0110000e+03   8.0000000e+00   1.7000000e+01  -1.1060000e+02   2.4533000e+01   3.6722000e+01   3.5800000e-01   5.1069510e-04   1.8700000e+00
   2.0110000e+03   8.0000000e+00   1.7000000e+01  -1.1540000e+02   2.4026000e+01   3.6808000e+01   2.5600000e-01   3.1267906e-04   2.2950000e+00
   2.0110000e+03   8.0000000e+00   1.7000000e+01  -1.2040000e+02   2.3597000e+01   3.6835000e+01   2.9200000e-01   3.1251918e-04   2.2100000e+00
   2.0110000e+03   8.0000000e+00   1.7000000e+01  -1.2480000e+02   2.3261000e+01   3.6869000e+01   1.3900000e-01   3.1235780e-04   2.2950000e+00
   2.0110000e+03   8.0000000e+00   1.7000000e+01  -1.3300000e+02   2.2519000e+01   3.6864000e+01   6.6000000e-02   2.4243957e-04   2.1250000e+00
   2.0110000e+03   8.0000000e+00   1.7000000e+01  -1.3760000e+02   2.2041000e+01   3.6873000e+01   5.8000000e-02   2.4225455e-04   2.2950000e+00
   2.0110000e+03   8.0000000e+00   1.7000000e+01  -1.4380000e+02   2.1529000e+01   3.6847000e+01   3.7000000e-02   2.4211403e-04   2.2100000e+00
   2.0110000e+03   8.0000000e+00   1.7000000e+01  -1.5030000e+02   2.1142000e+01   3.6823000e+01   2.9000000e-02   1.9548856e-04   2.0400000e+00
   2.0110000e+03   8.0000000e+00   1.7000000e+01  -1.5480000e+02   2.0887000e+01   3.6805000e+01   2.9000000e-02   1.7215729e-04   2.1250000e+00
   2.0110000e+03   8.0000000e+00   1.7000000e+01  -1.6040000e+02   2.0635000e+01   3.6786000e+01   1.5000000e-02   1.8367649e-04   2.2950000e+00
   2.0110000e+03   8.0000000e+00   1.7000000e+01  -1.6470000e+02   2.0492000e+01   3.6770000e+01   2.2000000e-02   1.8364346e-04   2.2100000e+00
   2.0110000e+03   8.0000000e+00   1.7000000e+01  -1.6960000e+02   2.0135000e+01   3.6725000e+01   2.2000000e-02   1.8356550e-04   2.2100000e+00
   2.0110000e+03   8.0000000e+00   1.7000000e+01  -1.7530000e+02   1.9701000e+01   3.6676000e+01   1.5000000e-02   1.4859473e-04   2.2950000e+00
   2.0110000e+03   8.0000000e+00   1.7000000e+01  -1.8030000e+02   1.9504000e+01   3.6663000e+01   1.5000000e-02   1.8336790e-04   2.0400000e+00
   2.0110000e+03   8.0000000e+00   1.7000000e+01  -1.8550000e+02   1.9338000e+01   3.6647000e+01   7.0000000e-03   1.8331048e-04   1.7850000e+00
   2.0110000e+03   8.0000000e+00   1.7000000e+01  -1.9040000e+02   1.9173000e+01   3.6628000e+01   1.5000000e-02   1.8325809e-04   2.3800000e+00
   2.0110000e+03   8.0000000e+00   1.7000000e+01  -1.9560000e+02   1.8901000e+01   3.6596000e+01   2.2000000e-02   1.8316890e-04   2.3800000e+00
   2.0110000e+03   8.0000000e+00   1.7000000e+01  -2.0020000e+02   1.8767000e+01   3.6579000e+01   7.0000000e-03   1.7153217e-04   2.4650000e+00
   2.0110000e+03   8.0000000e+00   1.7000000e+01  -2.1060000e+02   1.8621000e+01   3.6560000e+01   1.5000000e-02   1.8307808e-04   2.2100000e+00
   2.0110000e+03   8.0000000e+00   1.7000000e+01  -2.2030000e+02   1.8391000e+01   3.6532000e+01   1.5000000e-02   1.8299583e-04   2.1250000e+00
   2.0110000e+03   8.0000000e+00   1.7000000e+01  -2.3010000e+02   1.8169000e+01   3.6498000e+01   7.0000000e-03   1.8292787e-04   2.0400000e+00
   2.0110000e+03   8.0000000e+00   1.7000000e+01  -2.4030000e+02   1.7889000e+01   3.6447000e+01   7.0000000e-03   1.7126121e-04   2.2950000e+00
   2.0110000e+03   8.0000000e+00   1.7000000e+01  -2.5030000e+02   1.7506000e+01   3.6379000e+01   1.5000000e-02   1.9440624e-04   2.2950000e+00
   2.0110000e+03   8.0000000e+00   1.7000000e+01  -2.6000000e+02   1.7128000e+01   3.6314000e+01   7.0000000e-03   1.9427966e-04   2.2950000e+00
   2.0110000e+03   8.0000000e+00   1.7000000e+01  -2.6980000e+02   1.6785000e+01   3.6256000e+01   7.0000000e-03   1.9415364e-04   2.2950000e+00
   2.0110000e+03   8.0000000e+00   1.7000000e+01  -2.8030000e+02   1.6682000e+01   3.6237000e+01   1.5000000e-02   1.9411757e-04   2.3800000e+00
   2.0110000e+03   8.0000000e+00   1.7000000e+01  -2.9010000e+02   1.6446000e+01   3.6200000e+01   1.5000000e-02   1.9401770e-04   2.4650000e+00
   2.0110000e+03   8.0000000e+00   1.7000000e+01  -3.0060000e+02   1.6156000e+01   3.6150000e+01   1.5000000e-02   1.9389927e-04   2.4650000e+00
   2.0110000e+03   8.0000000e+00   1.7000000e+01  -3.1070000e+02   1.5898000e+01   3.6106000e+01   1.5000000e-02   1.9378761e-04   2.3800000e+00
   2.0110000e+03   8.0000000e+00   1.7000000e+01  -3.1970000e+02   1.5545000e+01   3.6044000e+01   1.5000000e-02   2.1688887e-04   2.3800000e+00
   2.0110000e+03   8.0000000e+00   1.7000000e+01  -3.3010000e+02   1.5158000e+01   3.5979000e+01   1.5000000e-02   2.1669965e-04   2.4650000e+00
   2.0110000e+03   8.0000000e+00   1.7000000e+01  -3.4010000e+02   1.4937000e+01   3.5943000e+01   1.5000000e-02   2.1658405e-04   2.3800000e+00
   2.0110000e+03   8.0000000e+00   1.7000000e+01  -3.4960000e+02   1.4639000e+01   3.5890000e+01   7.0000000e-03   2.0476760e-04   2.4650000e+00
   2.0110000e+03   8.0000000e+00   1.7000000e+01  -3.6030000e+02   1.4345000e+01   3.5841000e+01   2.9000000e-02   2.0460386e-04   2.5500000e+00
   2.0110000e+03   8.0000000e+00   1.7000000e+01  -3.6950000e+02   1.3938000e+01   3.5775000e+01   1.5000000e-02   2.1602676e-04   2.4650000e+00
   2.0110000e+03   8.0000000e+00   1.7000000e+01  -3.8020000e+02   1.3675000e+01   3.5733000e+01   1.5000000e-02   2.1586231e-04   2.5500000e+00
   2.0110000e+03   8.0000000e+00   1.7000000e+01  -3.9050000e+02   1.3531000e+01   3.5707000e+01   7.0000000e-03   2.1577672e-04   2.5500000e+00
   2.0110000e+03   8.0000000e+00   1.7000000e+01  -4.0030000e+02   1.3188000e+01   3.5653000e+01   1.5000000e-02   2.1554856e-04   2.6350000e+00
   2.0110000e+03   8.0000000e+00   1.7000000e+01  -4.1060000e+02   1.2918000e+01   3.5610000e+01   1.5000000e-02   2.1536355e-04   2.5500000e+00
   2.0110000e+03   8.0000000e+00   1.7000000e+01  -4.2060000e+02   1.2681000e+01   3.5571000e+01   2.2000000e-02   1.9194116e-04   2.4650000e+00
   2.0110000e+03   8.0000000e+00   1.7000000e+01  -4.3050000e+02   1.2466000e+01   3.5540000e+01   2.2000000e-02   2.2662991e-04   2.5500000e+00
   2.0110000e+03   8.0000000e+00   1.7000000e+01  -4.4060000e+02   1.2269000e+01   3.5507000e+01   2.9000000e-02   2.2648789e-04   2.6350000e+00
   2.0110000e+03   8.0000000e+00   1.7000000e+01  -4.5020000e+02   1.2019000e+01   3.5470000e+01   2.9000000e-02   2.2629211e-04   2.6350000e+00
   2.0110000e+03   8.0000000e+00   1.7000000e+01  -4.6060000e+02   1.1734000e+01   3.5434000e+01   2.9000000e-02   2.2604865e-04   2.5500000e+00
   2.0110000e+03   8.0000000e+00   1.7000000e+01  -4.6990000e+02   1.1662000e+01   3.5418000e+01   3.7000000e-02   2.1440836e-04   2.7200000e+00
   2.0110000e+03   8.0000000e+00   1.7000000e+01  -4.8060000e+02   1.1351000e+01   3.5375000e+01   1.5000000e-02   1.9088366e-04   2.6350000e+00
   2.0110000e+03   8.0000000e+00   1.7000000e+01  -4.9040000e+02   1.1064000e+01   3.5330000e+01   2.9000000e-02   2.2549431e-04   2.7200000e+00
   2.0110000e+03   8.0000000e+00   1.7000000e+01  -5.0020000e+02   1.0925000e+01   3.5310000e+01   1.5000000e-02   2.2537108e-04   2.7200000e+00
   2.0110000e+03   8.0000000e+00   1.7000000e+01  -5.1980000e+02   1.0806000e+01   3.5291000e+01   2.2000000e-02   2.2526861e-04   2.7200000e+00
   2.0110000e+03   8.0000000e+00   1.7000000e+01  -5.4050000e+02   1.0391000e+01   3.5228000e+01   3.7000000e-02   2.2489458e-04   2.7200000e+00
   2.0110000e+03   8.0000000e+00   1.7000000e+01  -5.6070000e+02   9.9050000e+00   3.5153000e+01   3.7000000e-02   2.2444104e-04   2.7200000e+00
   2.0110000e+03   8.0000000e+00   1.7000000e+01  -5.7980000e+02   9.5330000e+00   3.5105000e+01   2.9000000e-02   2.3572312e-04   2.7200000e+00
   2.0110000e+03   8.0000000e+00   1.7000000e+01  -6.0030000e+02   9.2520000e+00   3.5071000e+01   2.2000000e-02   2.3542098e-04   2.6350000e+00
   2.0110000e+03   8.0000000e+00   1.7000000e+01  -6.2530000e+02   8.8760000e+00   3.5030000e+01   2.9000000e-02   2.3499537e-04   2.7200000e+00
   2.0110000e+03   8.0000000e+00   1.7000000e+01  -6.5010000e+02   8.5310000e+00   3.4989000e+01   2.9000000e-02   2.3460175e-04   2.6350000e+00
   2.0110000e+03   8.0000000e+00   1.7000000e+01  -6.7540000e+02   8.2090000e+00   3.4963000e+01   2.2000000e-02   2.1093783e-04   2.8050000e+00
   2.0110000e+03   8.0000000e+00   1.7000000e+01  -7.0020000e+02   8.0570000e+00   3.4960000e+01   2.9000000e-02   2.2231458e-04   2.8050000e+00
   2.0110000e+03   8.0000000e+00   1.7000000e+01  -7.2480000e+02   7.7270000e+00   3.4926000e+01   3.7000000e-02   2.2190154e-04   2.8050000e+00
   2.0110000e+03   8.0000000e+00   1.7000000e+01  -7.5070000e+02   7.4110000e+00   3.4903000e+01   2.2000000e-02   2.4473207e-04   2.8050000e+00
   2.0110000e+03   8.0000000e+00   1.7000000e+01  -7.7560000e+02   7.1480000e+00   3.4909000e+01   2.9000000e-02   2.5597390e-04   2.9750000e+00
   2.0110000e+03   8.0000000e+00   1.7000000e+01  -8.0050000e+02   6.8560000e+00   3.4895000e+01   2.9000000e-02   2.5554577e-04   2.8900000e+00
   2.0110000e+03   8.0000000e+00   1.7000000e+01  -8.2520000e+02   6.6990000e+00   3.4895000e+01   2.9000000e-02   2.5529421e-04   2.9750000e+00
   2.0110000e+03   8.0000000e+00   1.7000000e+01  -8.5020000e+02   6.4780000e+00   3.4900000e+01   2.9000000e-02   2.5492402e-04   2.8900000e+00
   2.0110000e+03   8.0000000e+00   1.7000000e+01  -8.7510000e+02   6.3040000e+00   3.4903000e+01   2.9000000e-02   2.5463135e-04   2.9750000e+00
   2.0110000e+03   8.0000000e+00   1.7000000e+01  -9.0010000e+02   6.0810000e+00   3.4906000e+01   2.2000000e-02   2.1933113e-04   2.9750000e+00
   2.0110000e+03   8.0000000e+00   1.7000000e+01  -9.2520000e+02   5.8930000e+00   3.4903000e+01   2.2000000e-02   2.5394494e-04   2.9750000e+00
   2.0110000e+03   8.0000000e+00   1.7000000e+01  -9.4990000e+02   5.6880000e+00   3.4909000e+01   2.9000000e-02   2.5358174e-04   3.2300000e+00
   2.0110000e+03   8.0000000e+00   1.7000000e+01  -9.7550000e+02   5.4640000e+00   3.4915000e+01   2.2000000e-02   2.5318127e-04   2.9750000e+00
   2.0110000e+03   8.0000000e+00   1.7000000e+01  -9.9860000e+02   5.3880000e+00   3.4917000e+01   2.2000000e-02   2.5304430e-04   3.0600000e+00
   2.0110000e+03   8.0000000e+00   1.7000000e+01  -1.0477000e+03   5.1370000e+00   3.4927000e+01   5.1000000e-02   2.2932138e-04   2.9750000e+00
   2.0110000e+03   8.0000000e+00   1.7000000e+01  -1.0977000e+03   4.8950000e+00   3.4937000e+01   2.9000000e-02   2.2886606e-04   3.1450000e+00
   2.0110000e+03   8.0000000e+00   1.7000000e+01  -1.1483000e+03   4.7130000e+00   3.4944000e+01   2.2000000e-02   2.2852081e-04   3.1450000e+00
   2.0110000e+03   8.0000000e+00   1.7000000e+01  -1.1980000e+03   4.5850000e+00   3.4950000e+01   3.7000000e-02   1.8175708e-04   3.0600000e+00
   2.0110000e+03   8.0000000e+00   1.7000000e+01  -1.2486000e+03   4.5060000e+00   3.4954000e+01   3.7000000e-02   2.1645427e-04   3.1450000e+00
   2.0110000e+03   8.0000000e+00   1.7000000e+01  -1.2981000e+03   4.4460000e+00   3.4957000e+01   2.2000000e-02   2.3959475e-04   3.1450000e+00
   2.0110000e+03   8.0000000e+00   1.7000000e+01  -1.3478000e+03   4.3970000e+00   3.4959000e+01   2.9000000e-02   2.3949951e-04   3.1450000e+00
   2.0110000e+03   8.0000000e+00   1.7000000e+01  -1.3984000e+03   4.3610000e+00   3.4962000e+01   2.9000000e-02   2.3942564e-04   3.1450000e+00
   2.0110000e+03   8.0000000e+00   1.7000000e+01  -1.4483000e+03   4.3290000e+00   3.4964000e+01   2.2000000e-02   2.3936149e-04   3.2300000e+00
   2.0110000e+03   8.0000000e+00   1.7000000e+01  -1.4982000e+03   4.3140000e+00   3.4965000e+01   3.7000000e-02   2.5099584e-04   3.1450000e+00
   2.0110000e+03   8.0000000e+00   1.7000000e+01  -1.5025000e+03   4.3130000e+00   3.4965000e+01   2.9000000e-02   2.5099398e-04   3.0600000e+00
   2.0110000e+03   8.0000000e+00   2.3000000e+01  -9.9000000e+00   3.0239000e+01   3.5769000e+01   4.4000000e-02   3.4983168e-04   5.1000000e-01
   2.0110000e+03   8.0000000e+00   2.3000000e+01  -1.5300000e+01   2.9971000e+01   3.5720000e+01   4.4000000e-02   3.4998322e-04   5.1000000e-01
   2.0110000e+03   8.0000000e+00   2.3000000e+01  -2.0200000e+01   2.9683000e+01   3.5796000e+01   4.4000000e-02   3.4986731e-04   5.1000000e-01
   2.0110000e+03   8.0000000e+00   2.3000000e+01  -2.4800000e+01   2.9483000e+01   3.5831000e+01   2.9000000e-02   3.4982161e-04   5.1000000e-01
   2.0110000e+03   8.0000000e+00   2.3000000e+01  -3.0300000e+01   2.8958000e+01   3.5883000e+01   4.4000000e-02   3.7324590e-04   5.1000000e-01
   2.0110000e+03   8.0000000e+00   2.3000000e+01  -3.5600000e+01   2.8820000e+01   3.5901000e+01   6.6000000e-02   4.0807297e-04   1.3600000e+00
   2.0110000e+03   8.0000000e+00   2.3000000e+01  -4.0600000e+01   2.8493000e+01   3.5915000e+01   8.8000000e-02   4.0807091e-04   1.2750000e+00
   2.0110000e+03   8.0000000e+00   2.3000000e+01  -4.5600000e+01   2.8020000e+01   3.5935000e+01   1.0200000e-01   4.4290791e-04   8.5000000e-01
   2.0110000e+03   8.0000000e+00   2.3000000e+01  -5.0300000e+01   2.7637000e+01   3.6001000e+01   1.6800000e-01   4.4277979e-04   5.1000000e-01
   2.0110000e+03   8.0000000e+00   2.3000000e+01  -5.5200000e+01   2.7286000e+01   3.6086000e+01   2.1900000e-01   4.4260207e-04   1.4450000e+00
   2.0110000e+03   8.0000000e+00   2.3000000e+01  -5.9700000e+01   2.7017000e+01   3.6095000e+01   2.4800000e-01   4.4257952e-04   1.9550000e+00
   2.0110000e+03   8.0000000e+00   2.3000000e+01  -6.3500000e+01   2.6852000e+01   3.6117000e+01   2.6300000e-01   4.4252839e-04   1.6150000e+00
   2.0110000e+03   8.0000000e+00   2.3000000e+01  -6.8800000e+01   2.6431000e+01   3.6190000e+01   3.1400000e-01   4.0750249e-04   1.1050000e+00
   2.0110000e+03   8.0000000e+00   2.3000000e+01  -7.5400000e+01   2.6299000e+01   3.6239000e+01   3.9400000e-01   3.8391861e-04   1.6150000e+00
   2.0110000e+03   8.0000000e+00   2.3000000e+01  -8.0000000e+01   2.6153000e+01   3.6285000e+01   4.1600000e-01   4.0728179e-04   1.7850000e+00
   2.0110000e+03   8.0000000e+00   2.3000000e+01  -8.5800000e+01   2.6088000e+01   3.6302000e+01   4.3100000e-01   4.0724051e-04   1.8700000e+00
   2.0110000e+03   8.0000000e+00   2.3000000e+01  -9.0600000e+01   2.5993000e+01   3.6365000e+01   5.3300000e-01   4.6542193e-04   1.8700000e+00
   2.0110000e+03   8.0000000e+00   2.3000000e+01  -9.5600000e+01   2.5719000e+01   3.6451000e+01   9.5600000e-01   5.5767615e-04   2.0400000e+00
   2.0110000e+03   8.0000000e+00   2.3000000e+01  -1.0080000e+02   2.5386000e+01   3.6515000e+01   1.0590000e+00   5.5750093e-04   1.7000000e+00
   2.0110000e+03   8.0000000e+00   2.3000000e+01  -1.0490000e+02   2.5046000e+01   3.6605000e+01   9.2000000e-01   5.5726218e-04   1.7850000e+00
   2.0110000e+03   8.0000000e+00   2.3000000e+01  -1.1060000e+02   2.4386000e+01   3.6806000e+01   6.0600000e-01   3.9455428e-04   1.7850000e+00
   2.0110000e+03   8.0000000e+00   2.3000000e+01  -1.1570000e+02   2.4103000e+01   3.6824000e+01   5.3300000e-01   3.9445690e-04   2.0400000e+00
   2.0110000e+03   8.0000000e+00   2.3000000e+01  -1.2030000e+02   2.3751000e+01   3.6828000e+01   4.6000000e-01   3.9436687e-04   2.1250000e+00
   2.0110000e+03   8.0000000e+00   2.3000000e+01  -1.2510000e+02   2.3236000e+01   3.6870000e+01   3.4300000e-01   3.8205185e-04   1.9550000e+00
   2.0110000e+03   8.0000000e+00   2.3000000e+01  -1.3520000e+02   2.2759000e+01   3.6888000e+01   2.2600000e-01   3.3564059e-04   2.1250000e+00
   2.0110000e+03   8.0000000e+00   2.3000000e+01  -1.4010000e+02   2.2636000e+01   3.6874000e+01   2.4800000e-01   3.5839136e-04   2.0400000e+00
   2.0110000e+03   8.0000000e+00   2.3000000e+01  -1.4470000e+02   2.2332000e+01   3.6864000e+01   2.1900000e-01   3.5831141e-04   2.2950000e+00
   2.0110000e+03   8.0000000e+00   2.3000000e+01  -1.5020000e+02   2.1963000e+01   3.6817000e+01   2.0400000e-01   3.5827965e-04   2.2950000e+00
   2.0110000e+03   8.0000000e+00   2.3000000e+01  -1.5560000e+02   2.1504000e+01   3.6760000e+01   1.9700000e-01   3.5822390e-04   2.2100000e+00
   2.0110000e+03   8.0000000e+00   2.3000000e+01  -1.5960000e+02   2.1241000e+01   3.6729000e+01   2.2600000e-01   3.2333026e-04   2.2100000e+00
   2.0110000e+03   8.0000000e+00   2.3000000e+01  -1.6490000e+02   2.0645000e+01   3.6683000e+01   2.0400000e-01   3.2316515e-04   2.2100000e+00
   2.0110000e+03   8.0000000e+00   2.3000000e+01  -1.7020000e+02   2.0169000e+01   3.6690000e+01   2.4100000e-01   3.2292143e-04   2.2950000e+00
   2.0110000e+03   8.0000000e+00   2.3000000e+01  -1.7510000e+02   2.0119000e+01   3.6717000e+01   4.4000000e-02   2.5334887e-04   2.2950000e+00
   2.0110000e+03   8.0000000e+00   2.3000000e+01  -1.8040000e+02   1.9817000e+01   3.6682000e+01   4.4000000e-02   2.0675279e-04   2.2100000e+00
   2.0110000e+03   8.0000000e+00   2.3000000e+01  -1.8390000e+02   1.9595000e+01   3.6660000e+01   3.7000000e-02   2.1834650e-04   2.2950000e+00
   2.0110000e+03   8.0000000e+00   2.3000000e+01  -1.8920000e+02   1.9365000e+01   3.6631000e+01   2.9000000e-02   2.1828264e-04   2.4650000e+00
   2.0110000e+03   8.0000000e+00   2.3000000e+01  -1.9540000e+02   1.9090000e+01   3.6590000e+01   2.9000000e-02   2.1821492e-04   2.3800000e+00
   2.0110000e+03   8.0000000e+00   2.3000000e+01  -2.0040000e+02   1.8857000e+01   3.6560000e+01   3.7000000e-02   1.7162693e-04   2.4650000e+00
   2.0110000e+03   8.0000000e+00   2.3000000e+01  -2.1060000e+02   1.8515000e+01   3.6501000e+01   3.7000000e-02   2.1806293e-04   2.6350000e+00
   2.0110000e+03   8.0000000e+00   2.3000000e+01  -2.2050000e+02   1.8147000e+01   3.6456000e+01   2.2000000e-02   2.1792730e-04   2.5500000e+00
   2.0110000e+03   8.0000000e+00   2.3000000e+01  -2.3070000e+02   1.7842000e+01   3.6415000e+01   1.5000000e-02   2.1781541e-04   2.5500000e+00
   2.0110000e+03   8.0000000e+00   2.3000000e+01  -2.4070000e+02   1.7486000e+01   3.6359000e+01   1.5000000e-02   2.0602931e-04   2.4650000e+00
   2.0110000e+03   8.0000000e+00   2.3000000e+01  -2.4990000e+02   1.7119000e+01   3.6299000e+01   2.2000000e-02   2.4082204e-04   2.1250000e+00
   2.0110000e+03   8.0000000e+00   2.3000000e+01  -2.6070000e+02   1.6626000e+01   3.6208000e+01   6.6000000e-02   2.4065469e-04   2.2100000e+00
   2.0110000e+03   8.0000000e+00   2.3000000e+01  -2.7010000e+02   1.6098000e+01   3.6122000e+01   4.4000000e-02   3.2151383e-04   2.4650000e+00
   2.0110000e+03   8.0000000e+00   2.3000000e+01  -2.8030000e+02   1.5677000e+01   3.6055000e+01   3.7000000e-02   3.2131681e-04   2.4650000e+00
   2.0110000e+03   8.0000000e+00   2.3000000e+01  -2.9000000e+02   1.5367000e+01   3.6014000e+01   2.2000000e-02   3.2114480e-04   2.3800000e+00
   2.0110000e+03   8.0000000e+00   2.3000000e+01  -3.0020000e+02   1.5160000e+01   3.5981000e+01   1.5000000e-02   2.5154855e-04   2.4650000e+00
   2.0110000e+03   8.0000000e+00   2.3000000e+01  -3.1070000e+02   1.4806000e+01   3.5922000e+01   7.0000000e-03   2.2810650e-04   2.3800000e+00
   2.0110000e+03   8.0000000e+00   2.3000000e+01  -3.2050000e+02   1.4553000e+01   3.5881000e+01   2.2000000e-02   2.2796661e-04   2.4650000e+00
   2.0110000e+03   8.0000000e+00   2.3000000e+01  -3.2960000e+02   1.4342000e+01   3.5845000e+01   1.5000000e-02   2.2785022e-04   2.4650000e+00
   2.0110000e+03   8.0000000e+00   2.3000000e+01  -3.3970000e+02   1.4245000e+01   3.5823000e+01   2.2000000e-02   1.8129155e-04   2.4650000e+00
   2.0110000e+03   8.0000000e+00   2.3000000e+01  -3.4980000e+02   1.3851000e+01   3.5757000e+01   2.9000000e-02   2.1598215e-04   2.4650000e+00
   2.0110000e+03   8.0000000e+00   2.3000000e+01  -3.6040000e+02   1.3542000e+01   3.5705000e+01   7.0000000e-03   2.8556653e-04   2.5500000e+00
   2.0110000e+03   8.0000000e+00   2.3000000e+01  -3.7070000e+02   1.3248000e+01   3.5661000e+01   2.2000000e-02   3.1993373e-04   2.5500000e+00
   2.0110000e+03   8.0000000e+00   2.3000000e+01  -3.7980000e+02   1.3064000e+01   3.5631000e+01   4.4000000e-02   3.1981072e-04   2.5500000e+00
   2.0110000e+03   8.0000000e+00   2.3000000e+01  -3.9030000e+02   1.2853000e+01   3.5601000e+01   3.7000000e-02   3.4312791e-04   2.6350000e+00
   2.0110000e+03   8.0000000e+00   2.3000000e+01  -4.0030000e+02   1.2617000e+01   3.5559000e+01   2.9000000e-02   3.4297025e-04   2.6350000e+00
   2.0110000e+03   8.0000000e+00   2.3000000e+01  -4.1040000e+02   1.2355000e+01   3.5519000e+01   3.7000000e-02   3.4277505e-04   2.6350000e+00
   2.0110000e+03   8.0000000e+00   2.3000000e+01  -4.1990000e+02   1.2226000e+01   3.5499000e+01   2.9000000e-02   3.1920615e-04   2.5500000e+00
   2.0110000e+03   8.0000000e+00   2.3000000e+01  -4.3030000e+02   1.1914000e+01   3.5454000e+01   2.9000000e-02   3.1895727e-04   2.5500000e+00
   2.0110000e+03   8.0000000e+00   2.3000000e+01  -4.4060000e+02   1.1799000e+01   3.5438000e+01   3.7000000e-02   3.1886221e-04   2.6350000e+00
   2.0110000e+03   8.0000000e+00   2.3000000e+01  -4.5020000e+02   1.1578000e+01   3.5407000e+01   2.2000000e-02   3.1867707e-04   2.6350000e+00
   2.0110000e+03   8.0000000e+00   2.3000000e+01  -4.6020000e+02   1.1402000e+01   3.5381000e+01   2.9000000e-02   2.8396269e-04   2.7200000e+00
   2.0110000e+03   8.0000000e+00   2.3000000e+01  -4.6980000e+02   1.1267000e+01   3.5364000e+01   2.2000000e-02   2.7217663e-04   2.4650000e+00
   2.0110000e+03   8.0000000e+00   2.3000000e+01  -4.8040000e+02   1.1052000e+01   3.5331000e+01   2.2000000e-02   2.4873557e-04   2.8050000e+00
   2.0110000e+03   8.0000000e+00   2.3000000e+01  -4.9000000e+02   1.0845000e+01   3.5303000e+01   2.9000000e-02   2.4854715e-04   2.6350000e+00
   2.0110000e+03   8.0000000e+00   2.3000000e+01  -4.9980000e+02   1.0652000e+01   3.5271000e+01   2.2000000e-02   2.4838180e-04   2.7200000e+00
   2.0110000e+03   8.0000000e+00   2.3000000e+01  -5.1980000e+02   1.0268000e+01   3.5218000e+01   1.5000000e-02   2.4801901e-04   2.6350000e+00
   2.0110000e+03   8.0000000e+00   2.3000000e+01  -5.4000000e+02   9.8490000e+00   3.5155000e+01   2.9000000e-02   2.5928551e-04   2.5500000e+00
   2.0110000e+03   8.0000000e+00   2.3000000e+01  -5.6000000e+02   9.4680000e+00   3.5102000e+01   2.2000000e-02   2.5890061e-04   2.7200000e+00
   2.0110000e+03   8.0000000e+00   2.3000000e+01  -5.7970000e+02   9.1950000e+00   3.5070000e+01   2.9000000e-02   2.5860318e-04   2.7200000e+00
   2.0110000e+03   8.0000000e+00   2.3000000e+01  -6.0000000e+02   8.9190000e+00   3.5046000e+01   2.9000000e-02   2.5827630e-04   2.8050000e+00
   2.0110000e+03   8.0000000e+00   2.3000000e+01  -6.2520000e+02   8.4600000e+00   3.4992000e+01   3.7000000e-02   2.6934413e-04   2.7200000e+00
   2.0110000e+03   8.0000000e+00   2.3000000e+01  -6.5010000e+02   8.0590000e+00   3.4954000e+01   2.9000000e-02   2.6884787e-04   2.7200000e+00
   2.0110000e+03   8.0000000e+00   2.3000000e+01  -6.7480000e+02   7.8830000e+00   3.4946000e+01   3.7000000e-02   2.6860493e-04   2.8050000e+00
   2.0110000e+03   8.0000000e+00   2.3000000e+01  -7.0010000e+02   7.4880000e+00   3.4913000e+01   2.9000000e-02   2.2156860e-04   2.7200000e+00
   2.0110000e+03   8.0000000e+00   2.3000000e+01  -7.2550000e+02   7.2340000e+00   3.4917000e+01   2.2000000e-02   2.2116652e-04   2.8900000e+00
   2.0110000e+03   8.0000000e+00   2.3000000e+01  -7.5050000e+02   6.9000000e+00   3.4905000e+01   2.9000000e-02   2.4392739e-04   2.8050000e+00
   2.0110000e+03   8.0000000e+00   2.3000000e+01  -7.7460000e+02   6.7270000e+00   3.4895000e+01   2.2000000e-02   2.7859735e-04   2.9750000e+00
   2.0110000e+03   8.0000000e+00   2.3000000e+01  -8.0040000e+02   6.6360000e+00   3.4902000e+01   2.9000000e-02   2.7843395e-04   2.9750000e+00
   2.0110000e+03   8.0000000e+00   2.3000000e+01  -8.2510000e+02   6.5350000e+00   3.4900000e+01   2.9000000e-02   2.7827497e-04   2.9750000e+00
   2.0110000e+03   8.0000000e+00   2.3000000e+01  -8.5030000e+02   6.4340000e+00   3.4902000e+01   2.9000000e-02   2.0833115e-04   2.9750000e+00
   2.0110000e+03   8.0000000e+00   2.3000000e+01  -8.7470000e+02   6.3040000e+00   3.4905000e+01   3.7000000e-02   2.0811037e-04   2.9750000e+00
   2.0110000e+03   8.0000000e+00   2.3000000e+01  -9.0040000e+02   6.1710000e+00   3.4903000e+01   2.9000000e-02   1.8463681e-04   3.0600000e+00
   2.0110000e+03   8.0000000e+00   2.3000000e+01  -9.2470000e+02   6.0410000e+00   3.4903000e+01   2.9000000e-02   2.4252946e-04   3.0600000e+00
   2.0110000e+03   8.0000000e+00   2.3000000e+01  -9.5010000e+02   5.9090000e+00   3.4905000e+01   2.2000000e-02   2.4230256e-04   2.9750000e+00
   2.0110000e+03   8.0000000e+00   2.3000000e+01  -9.7510000e+02   5.7060000e+00   3.4909000e+01   3.7000000e-02   2.4194793e-04   2.9750000e+00
   2.0110000e+03   8.0000000e+00   2.3000000e+01  -9.9870000e+02   5.5350000e+00   3.4913000e+01   3.7000000e-02   2.4164440e-04   3.2300000e+00
   2.0110000e+03   8.0000000e+00   2.3000000e+01  -1.0488000e+03   5.1650000e+00   3.4926000e+01   2.9000000e-02   2.4096676e-04   3.0600000e+00
   2.0110000e+03   8.0000000e+00   2.3000000e+01  -1.0959000e+03   5.0000000e+00   3.4932000e+01   2.9000000e-02   2.4065946e-04   3.1450000e+00
   2.0110000e+03   8.0000000e+00   2.3000000e+01  -1.1482000e+03   4.8680000e+00   3.4937000e+01   2.2000000e-02   2.4041106e-04   2.9750000e+00
   2.0110000e+03   8.0000000e+00   2.3000000e+01  -1.1983000e+03   4.7490000e+00   3.4943000e+01   2.9000000e-02   2.0533035e-04   3.1450000e+00
   2.0110000e+03   8.0000000e+00   2.3000000e+01  -1.2482000e+03   4.6150000e+00   3.4949000e+01   2.9000000e-02   2.1666584e-04   3.0600000e+00
   2.0110000e+03   8.0000000e+00   2.3000000e+01  -1.2982000e+03   4.5130000e+00   3.4953000e+01   3.7000000e-02   2.1646955e-04   3.1450000e+00
   2.0110000e+03   8.0000000e+00   2.3000000e+01  -1.3481000e+03   4.4400000e+00   3.4957000e+01   3.7000000e-02   2.1632561e-04   3.0600000e+00
   2.0110000e+03   8.0000000e+00   2.3000000e+01  -1.3989000e+03   4.3830000e+00   3.4959000e+01   4.4000000e-02   1.9295746e-04   3.2300000e+00
   2.0110000e+03   8.0000000e+00   2.3000000e+01  -1.4486000e+03   4.3680000e+00   3.4960000e+01   2.9000000e-02   1.8133381e-04   3.2300000e+00
   2.0110000e+03   8.0000000e+00   2.3000000e+01  -1.4968000e+03   4.3410000e+00   3.4962000e+01   3.7000000e-02   1.6961434e-04   3.1450000e+00
   2.0110000e+03   8.0000000e+00   2.3000000e+01  -1.5069000e+03   4.3360000e+00   3.4963000e+01   2.9000000e-02   1.8126724e-04   3.1450000e+00
   2.0110000e+03   8.0000000e+00   2.9000000e+01  -1.0800000e+01   3.1174000e+01   3.5112000e+01   3.2100000e-01   5.9499670e-04   1.7000000e+00
   2.0110000e+03   8.0000000e+00   2.9000000e+01  -1.5300000e+01   3.1072000e+01   3.5593000e+01   2.5600000e-01   5.9399199e-04   1.3600000e+00
   2.0110000e+03   8.0000000e+00   2.9000000e+01  -2.0500000e+01   3.1090000e+01   3.6126000e+01   2.2600000e-01   4.6553999e-04   1.2750000e+00
   2.0110000e+03   8.0000000e+00   2.9000000e+01  -2.5700000e+01   3.0875000e+01   3.6270000e+01   2.2600000e-01   4.6528514e-04   1.1900000e+00
   2.0110000e+03   8.0000000e+00   2.9000000e+01  -3.0700000e+01   3.0386000e+01   3.6368000e+01   2.4800000e-01   4.6518071e-04   1.2750000e+00
   2.0110000e+03   8.0000000e+00   2.9000000e+01  -3.5800000e+01   3.0072000e+01   3.6454000e+01   2.5600000e-01   4.8781744e-04   1.1900000e+00
   2.0110000e+03   8.0000000e+00   2.9000000e+01  -4.0800000e+01   2.8994000e+01   3.6434000e+01   3.3600000e-01   5.2286237e-04   1.5300000e+00
   2.0110000e+03   8.0000000e+00   2.9000000e+01  -4.5700000e+01   2.8582000e+01   3.6408000e+01   3.2100000e-01   6.0474987e-04   1.3600000e+00
   2.0110000e+03   8.0000000e+00   2.9000000e+01  -5.1000000e+01   2.7633000e+01   3.6418000e+01   4.9600000e-01   6.2753519e-04   1.5300000e+00
   2.0110000e+03   8.0000000e+00   2.9000000e+01  -5.5700000e+01   2.6205000e+01   3.6422000e+01   5.1800000e-01   6.3957681e-04   1.6150000e+00
   2.0110000e+03   8.0000000e+00   2.9000000e+01  -6.0800000e+01   2.5550000e+01   3.6444000e+01   6.1300000e-01   6.3946618e-04   1.9550000e+00
   2.0110000e+03   8.0000000e+00   2.9000000e+01  -6.5600000e+01   2.4594000e+01   3.6476000e+01   4.9600000e-01   6.3925309e-04   1.7850000e+00
   2.0110000e+03   8.0000000e+00   2.9000000e+01  -6.8600000e+01   2.4046000e+01   3.6500000e+01   6.2800000e-01   5.9214795e-04   1.9550000e+00
   2.0110000e+03   8.0000000e+00   2.9000000e+01  -7.3300000e+01   2.3373000e+01   3.6536000e+01   7.5200000e-01   5.9190654e-04   2.1250000e+00
   2.0110000e+03   8.0000000e+00   2.9000000e+01  -8.0400000e+01   2.2594000e+01   3.6554000e+01   9.2000000e-01   5.5678636e-04   2.1250000e+00
   2.0110000e+03   8.0000000e+00   2.9000000e+01  -8.5100000e+01   2.2140000e+01   3.6546000e+01   9.0500000e-01   4.8694636e-04   2.1250000e+00
   2.0110000e+03   8.0000000e+00   2.9000000e+01  -8.9200000e+01   2.1971000e+01   3.6562000e+01   8.4000000e-01   4.8685126e-04   1.9550000e+00
   2.0110000e+03   8.0000000e+00   2.9000000e+01  -9.3900000e+01   2.1699000e+01   3.6607000e+01   6.5700000e-01   4.8665285e-04   2.2100000e+00
   2.0110000e+03   8.0000000e+00   2.9000000e+01  -1.0030000e+02   2.1331000e+01   3.6623000e+01   5.4800000e-01   4.6371136e-04   2.1250000e+00
   2.0110000e+03   8.0000000e+00   2.9000000e+01  -1.0530000e+02   2.0579000e+01   3.6566000e+01   5.1100000e-01   3.5823630e-04   2.2100000e+00
   2.0110000e+03   8.0000000e+00   2.9000000e+01  -1.1020000e+02   2.0375000e+01   3.6561000e+01   4.7500000e-01   3.5815023e-04   2.3800000e+00
   2.0110000e+03   8.0000000e+00   2.9000000e+01  -1.1520000e+02   2.0138000e+01   3.6546000e+01   4.1600000e-01   3.3530593e-04   2.2950000e+00
   2.0110000e+03   8.0000000e+00   2.9000000e+01  -1.2070000e+02   1.9819000e+01   3.6528000e+01   3.1400000e-01   3.9350470e-04   2.3800000e+00
   2.0110000e+03   8.0000000e+00   2.9000000e+01  -1.2540000e+02   1.9799000e+01   3.6589000e+01   2.1900000e-01   3.9336323e-04   2.4650000e+00
   2.0110000e+03   8.0000000e+00   2.9000000e+01  -1.3560000e+02   1.9454000e+01   3.6567000e+01   1.3100000e-01   4.0460533e-04   2.4650000e+00
   2.0110000e+03   8.0000000e+00   2.9000000e+01  -1.4020000e+02   1.9237000e+01   3.6529000e+01   1.3900000e-01   4.0456610e-04   2.3800000e+00
   2.0110000e+03   8.0000000e+00   2.9000000e+01  -1.4480000e+02   1.8981000e+01   3.6507000e+01   1.0200000e-01   4.5069799e-04   2.2950000e+00
   2.0110000e+03   8.0000000e+00   2.9000000e+01  -1.5070000e+02   1.8552000e+01   3.6437000e+01   8.8000000e-02   5.3238618e-04   2.7200000e+00
   2.0110000e+03   8.0000000e+00   2.9000000e+01  -1.5570000e+02   1.8243000e+01   3.6392000e+01   7.3000000e-02   5.5504991e-04   2.7200000e+00
   2.0110000e+03   8.0000000e+00   2.9000000e+01  -1.5980000e+02   1.8217000e+01   3.6404000e+01   8.8000000e-02   5.5500727e-04   2.7200000e+00
   2.0110000e+03   8.0000000e+00   2.9000000e+01  -1.6520000e+02   1.7845000e+01   3.6353000e+01   6.6000000e-02   5.5487428e-04   2.5500000e+00
   2.0110000e+03   8.0000000e+00   2.9000000e+01  -1.6980000e+02   1.7595000e+01   3.6325000e+01   3.7000000e-02   5.4338546e-04   2.6350000e+00
   2.0110000e+03   8.0000000e+00   2.9000000e+01  -1.7440000e+02   1.7505000e+01   3.6314000e+01   2.2000000e-02   5.3196710e-04   2.7200000e+00
   2.0110000e+03   8.0000000e+00   2.9000000e+01  -1.8040000e+02   1.7305000e+01   3.6292000e+01   2.2000000e-02   5.3187459e-04   2.5500000e+00
   2.0110000e+03   8.0000000e+00   2.9000000e+01  -1.8480000e+02   1.7195000e+01   3.6278000e+01   3.7000000e-02   4.9697502e-04   2.7200000e+00
   2.0110000e+03   8.0000000e+00   2.9000000e+01  -1.9050000e+02   1.6994000e+01   3.6255000e+01   2.9000000e-02   4.4993641e-04   2.7200000e+00
   2.0110000e+03   8.0000000e+00   2.9000000e+01  -1.9500000e+02   1.6735000e+01   3.6215000e+01   2.2000000e-02   3.8012821e-04   2.7200000e+00
   2.0110000e+03   8.0000000e+00   2.9000000e+01  -2.0070000e+02   1.6430000e+01   3.6172000e+01   2.2000000e-02   2.8709903e-04   2.6350000e+00
   2.0110000e+03   8.0000000e+00   2.9000000e+01  -2.1070000e+02   1.5951000e+01   3.6098000e+01   2.9000000e-02   2.5195811e-04   2.8050000e+00
   2.0110000e+03   8.0000000e+00   2.9000000e+01  -2.2000000e+02   1.5580000e+01   3.6043000e+01   2.2000000e-02   2.8669487e-04   2.8050000e+00
   2.0110000e+03   8.0000000e+00   2.9000000e+01  -2.3040000e+02   1.5269000e+01   3.5991000e+01   2.2000000e-02   2.8654404e-04   2.2950000e+00
   2.0110000e+03   8.0000000e+00   2.9000000e+01  -2.4020000e+02   1.5142000e+01   3.5972000e+01   1.5000000e-02   2.8647540e-04   2.4650000e+00
   2.0110000e+03   8.0000000e+00   2.9000000e+01  -2.5020000e+02   1.4674000e+01   3.5897000e+01   1.5000000e-02   2.7455833e-04   2.5500000e+00
   2.0110000e+03   8.0000000e+00   2.9000000e+01  -2.6010000e+02   1.4308000e+01   3.5841000e+01   1.5000000e-02   2.8600792e-04   2.5500000e+00
   2.0110000e+03   8.0000000e+00   2.9000000e+01  -2.7000000e+02   1.4007000e+01   3.5791000e+01   1.5000000e-02   3.2039923e-04   2.5500000e+00
   2.0110000e+03   8.0000000e+00   2.9000000e+01  -2.8030000e+02   1.3776000e+01   3.5755000e+01   2.2000000e-02   3.2025429e-04   2.6350000e+00
   2.0110000e+03   8.0000000e+00   2.9000000e+01  -2.8990000e+02   1.3602000e+01   3.5727000e+01   2.2000000e-02   3.2014436e-04   2.5500000e+00
   2.0110000e+03   8.0000000e+00   2.9000000e+01  -3.0040000e+02   1.3263000e+01   3.5670000e+01   2.2000000e-02   2.9716869e-04   2.6350000e+00
   2.0110000e+03   8.0000000e+00   2.9000000e+01  -3.0990000e+02   1.2993000e+01   3.5631000e+01   1.5000000e-02   3.0835634e-04   2.5500000e+00
   2.0110000e+03   8.0000000e+00   2.9000000e+01  -3.2050000e+02   1.2728000e+01   3.5586000e+01   1.5000000e-02   3.0817701e-04   2.4650000e+00
   2.0110000e+03   8.0000000e+00   2.9000000e+01  -3.3070000e+02   1.2393000e+01   3.5534000e+01   2.2000000e-02   3.0793129e-04   2.5500000e+00
   2.0110000e+03   8.0000000e+00   2.9000000e+01  -3.3990000e+02   1.2131000e+01   3.5491000e+01   3.7000000e-02   3.0773815e-04   2.6350000e+00
   2.0110000e+03   8.0000000e+00   2.9000000e+01  -3.5030000e+02   1.1841000e+01   3.5450000e+01   2.9000000e-02   2.2613518e-04   2.5500000e+00
   2.0110000e+03   8.0000000e+00   2.9000000e+01  -3.5990000e+02   1.1592000e+01   3.5417000e+01   3.7000000e-02   2.4918081e-04   2.6350000e+00
   2.0110000e+03   8.0000000e+00   2.9000000e+01  -3.7060000e+02   1.1458000e+01   3.5393000e+01   2.2000000e-02   2.4907862e-04   2.7200000e+00
   2.0110000e+03   8.0000000e+00   2.9000000e+01  -3.7960000e+02   1.1144000e+01   3.5348000e+01   2.9000000e-02   2.4880774e-04   2.6350000e+00
   2.0110000e+03   8.0000000e+00   2.9000000e+01  -3.8960000e+02   1.0992000e+01   3.5324000e+01   2.2000000e-02   2.3708528e-04   2.7200000e+00
   2.0110000e+03   8.0000000e+00   2.9000000e+01  -4.0040000e+02   1.0781000e+01   3.5294000e+01   2.2000000e-02   2.6015356e-04   2.6350000e+00
   2.0110000e+03   8.0000000e+00   2.9000000e+01  -4.1020000e+02   1.0481000e+01   3.5253000e+01   2.9000000e-02   2.5987347e-04   2.7200000e+00
   2.0110000e+03   8.0000000e+00   2.9000000e+01  -4.2030000e+02   1.0273000e+01   3.5225000e+01   2.2000000e-02   2.5967385e-04   2.7200000e+00
   2.0110000e+03   8.0000000e+00   2.9000000e+01  -4.3000000e+02   1.0071000e+01   3.5198000e+01   2.2000000e-02   2.4781142e-04   2.8050000e+00
   2.0110000e+03   8.0000000e+00   2.9000000e+01  -4.3990000e+02   9.9250000e+00   3.5178000e+01   2.9000000e-02   2.2440931e-04   2.8050000e+00
   2.0110000e+03   8.0000000e+00   2.9000000e+01  -4.5000000e+02   9.7940000e+00   3.5161000e+01   2.9000000e-02   2.5919904e-04   2.8050000e+00
   2.0110000e+03   8.0000000e+00   2.9000000e+01  -4.6040000e+02   9.6480000e+00   3.5144000e+01   2.9000000e-02   2.5904460e-04   2.8050000e+00
   2.0110000e+03   8.0000000e+00   2.9000000e+01  -4.7050000e+02   9.4960000e+00   3.5125000e+01   3.7000000e-02   2.5888487e-04   2.6350000e+00
   2.0110000e+03   8.0000000e+00   2.9000000e+01  -4.8060000e+02   9.3810000e+00   3.5111000e+01   2.9000000e-02   2.5876181e-04   2.7200000e+00
   2.0110000e+03   8.0000000e+00   2.9000000e+01  -4.9070000e+02   9.2420000e+00   3.5093000e+01   3.7000000e-02   2.5861405e-04   2.8050000e+00
   2.0110000e+03   8.0000000e+00   2.9000000e+01  -5.0060000e+02   9.0870000e+00   3.5074000e+01   2.2000000e-02   2.4678019e-04   2.7200000e+00
   2.0110000e+03   8.0000000e+00   2.9000000e+01  -5.2070000e+02   8.7470000e+00   3.5036000e+01   2.9000000e-02   2.4639292e-04   2.6350000e+00
   2.0110000e+03   8.0000000e+00   2.9000000e+01  -5.4010000e+02   8.4110000e+00   3.5001000e+01   2.9000000e-02   2.4599411e-04   2.7200000e+00
   2.0110000e+03   8.0000000e+00   2.9000000e+01  -5.6040000e+02   8.1230000e+00   3.4974000e+01   2.9000000e-02   2.4563712e-04   2.7200000e+00
   2.0110000e+03   8.0000000e+00   2.9000000e+01  -5.7960000e+02   7.9190000e+00   3.4960000e+01   2.9000000e-02   2.2210949e-04   2.8050000e+00
   2.0110000e+03   8.0000000e+00   2.9000000e+01  -6.0040000e+02   7.6670000e+00   3.4939000e+01   2.9000000e-02   2.2177996e-04   2.7200000e+00
   2.0110000e+03   8.0000000e+00   2.9000000e+01  -6.2430000e+02   7.4130000e+00   3.4928000e+01   2.9000000e-02   2.3308236e-04   2.9750000e+00
   2.0110000e+03   8.0000000e+00   2.9000000e+01  -6.5030000e+02   7.1880000e+00   3.4916000e+01   1.5000000e-02   2.6761331e-04   2.8900000e+00
   2.0110000e+03   8.0000000e+00   2.9000000e+01  -6.7500000e+02   6.9570000e+00   3.4910000e+01   3.7000000e-02   2.9073553e-04   3.0600000e+00
   2.0110000e+03   8.0000000e+00   2.9000000e+01  -7.0040000e+02   6.7250000e+00   3.4903000e+01   2.9000000e-02   3.4799368e-04   2.9750000e+00
   2.0110000e+03   8.0000000e+00   2.9000000e+01  -7.2520000e+02   6.4680000e+00   3.4900000e+01   3.7000000e-02   3.4758442e-04   2.9750000e+00
   2.0110000e+03   8.0000000e+00   2.9000000e+01  -7.5030000e+02   6.2820000e+00   3.4901000e+01   3.7000000e-02   3.4727656e-04   2.8900000e+00
   2.0110000e+03   8.0000000e+00   2.9000000e+01  -7.7520000e+02   6.1350000e+00   3.4902000e+01   2.9000000e-02   3.4703029e-04   3.0600000e+00
   2.0110000e+03   8.0000000e+00   2.9000000e+01  -8.0060000e+02   6.0360000e+00   3.4902000e+01   3.7000000e-02   2.7744618e-04   3.1450000e+00
   2.0110000e+03   8.0000000e+00   2.9000000e+01  -8.2500000e+02   5.9010000e+00   3.4905000e+01   2.9000000e-02   3.3525028e-04   3.0600000e+00
   2.0110000e+03   8.0000000e+00   2.9000000e+01  -8.5050000e+02   5.7660000e+00   3.4908000e+01   2.9000000e-02   3.3501398e-04   3.1450000e+00
   2.0110000e+03   8.0000000e+00   2.9000000e+01  -8.7520000e+02   5.6640000e+00   3.4910000e+01   2.2000000e-02   3.3483485e-04   2.8900000e+00
   2.0110000e+03   8.0000000e+00   2.9000000e+01  -9.0040000e+02   5.5760000e+00   3.4911000e+01   2.9000000e-02   2.4171996e-04   3.0600000e+00
   2.0110000e+03   8.0000000e+00   2.9000000e+01  -9.2550000e+02   5.4560000e+00   3.4916000e+01   2.9000000e-02   2.2990689e-04   2.9750000e+00
   2.0110000e+03   8.0000000e+00   2.9000000e+01  -9.4960000e+02   5.3170000e+00   3.4920000e+01   3.7000000e-02   2.2965498e-04   3.1450000e+00
   2.0110000e+03   8.0000000e+00   2.9000000e+01  -9.7550000e+02   5.1770000e+00   3.4925000e+01   2.9000000e-02   2.0613879e-04   3.1450000e+00
   2.0110000e+03   8.0000000e+00   2.9000000e+01  -9.9790000e+02   5.0990000e+00   3.4928000e+01   3.7000000e-02   2.0599358e-04   3.1450000e+00
   2.0110000e+03   8.0000000e+00   2.9000000e+01  -1.0483000e+03   4.9600000e+00   3.4933000e+01   2.9000000e-02   2.2899215e-04   3.0600000e+00
   2.0110000e+03   8.0000000e+00   2.9000000e+01  -1.0974000e+03   4.7820000e+00   3.4940000e+01   2.9000000e-02   2.2865538e-04   3.2300000e+00
   2.0110000e+03   8.0000000e+00   2.9000000e+01  -1.1483000e+03   4.6720000e+00   3.4945000e+01   5.1000000e-02   2.2844394e-04   3.0600000e+00
   2.0110000e+03   8.0000000e+00   2.9000000e+01  -1.1984000e+03   4.5410000e+00   3.4951000e+01   2.9000000e-02   1.8167416e-04   3.0600000e+00
   2.0110000e+03   8.0000000e+00   2.9000000e+01  -1.2481000e+03   4.4810000e+00   3.4954000e+01   3.7000000e-02   1.8155678e-04   3.2300000e+00
   2.0110000e+03   8.0000000e+00   2.9000000e+01  -1.2986000e+03   4.4240000e+00   3.4957000e+01   2.9000000e-02   1.8144455e-04   3.1450000e+00
   2.0110000e+03   8.0000000e+00   2.9000000e+01  -1.3483000e+03   4.3810000e+00   3.4959000e+01   2.9000000e-02   1.6969568e-04   3.1450000e+00
   2.0110000e+03   8.0000000e+00   2.9000000e+01  -1.3984000e+03   4.3490000e+00   3.4961000e+01   3.7000000e-02   1.6963160e-04   3.1450000e+00
   2.0110000e+03   8.0000000e+00   2.9000000e+01  -1.4482000e+03   4.3220000e+00   3.4963000e+01   2.2000000e-02   1.9283477e-04   3.0600000e+00
   2.0110000e+03   8.0000000e+00   2.9000000e+01  -1.4967000e+03   4.3060000e+00   3.4964000e+01   2.2000000e-02   1.9280264e-04   3.1450000e+00
   2.0110000e+03   8.0000000e+00   2.9000000e+01  -1.5102000e+03   4.3030000e+00   3.4964000e+01   2.9000000e-02   1.9279707e-04   3.1450000e+00
   2.0110000e+03   9.0000000e+00   3.0000000e+00  -1.0800000e+01   3.0128000e+01   3.4326000e+01   3.0700000e-01   5.8553138e-04   1.8700000e+00
   2.0110000e+03   9.0000000e+00   3.0000000e+00  -1.5800000e+01   3.0218000e+01   3.5039000e+01   3.8000000e-01   6.4229977e-04   1.6150000e+00
   2.0110000e+03   9.0000000e+00   3.0000000e+00  -2.0600000e+01   3.0329000e+01   3.5346000e+01   3.2100000e-01   6.4162104e-04   1.6150000e+00
   2.0110000e+03   9.0000000e+00   3.0000000e+00  -2.5900000e+01   3.0110000e+01   3.5544000e+01   3.8000000e-01   6.4123825e-04   1.5300000e+00
   2.0110000e+03   9.0000000e+00   3.0000000e+00  -3.0800000e+01   3.0074000e+01   3.5655000e+01   3.1400000e-01   4.8951028e-04   1.4450000e+00
   2.0110000e+03   9.0000000e+00   3.0000000e+00  -3.5800000e+01   2.9024000e+01   3.5877000e+01   4.3800000e-01   6.6415559e-04   2.0400000e+00
   2.0110000e+03   9.0000000e+00   3.0000000e+00  -4.0700000e+01   2.8340000e+01   3.6123000e+01   4.0900000e-01   6.6369273e-04   1.9550000e+00
   2.0110000e+03   9.0000000e+00   3.0000000e+00  -4.5500000e+01   2.7751000e+01   3.6112000e+01   6.2100000e-01   6.6374261e-04   2.2950000e+00
   2.0110000e+03   9.0000000e+00   3.0000000e+00  -5.0900000e+01   2.6525000e+01   3.6230000e+01   6.5000000e-01   5.7030086e-04   2.1250000e+00
   2.0110000e+03   9.0000000e+00   3.0000000e+00  -5.5200000e+01   2.6213000e+01   3.6339000e+01   5.1100000e-01   5.1172680e-04   2.1250000e+00
   2.0110000e+03   9.0000000e+00   3.0000000e+00  -6.0600000e+01   2.5070000e+01   3.6333000e+01   5.8400000e-01   5.1160999e-04   2.2950000e+00
   2.0110000e+03   9.0000000e+00   3.0000000e+00  -6.5500000e+01   2.3698000e+01   3.6416000e+01   5.1800000e-01   5.1116168e-04   2.4650000e+00
   2.0110000e+03   9.0000000e+00   3.0000000e+00  -7.0700000e+01   2.3150000e+01   3.6458000e+01   1.0070000e+00   5.6925051e-04   8.4150000e+00
   2.0110000e+03   9.0000000e+00   3.0000000e+00  -7.5200000e+01   2.2245000e+01   3.6476000e+01   6.1300000e-01   5.6892688e-04   2.2950000e+00
   2.0110000e+03   9.0000000e+00   3.0000000e+00  -8.0400000e+01   2.1786000e+01   3.6506000e+01   5.5500000e-01   5.6869610e-04   2.1250000e+00
   2.0110000e+03   9.0000000e+00   3.0000000e+00  -8.5300000e+01   2.1394000e+01   3.6479000e+01   5.1800000e-01   4.9889630e-04   2.4650000e+00
   2.0110000e+03   9.0000000e+00   3.0000000e+00  -8.8900000e+01   2.1047000e+01   3.6468000e+01   4.3800000e-01   4.9877409e-04   2.4650000e+00
   2.0110000e+03   9.0000000e+00   3.0000000e+00  -9.5400000e+01   2.0724000e+01   3.6458000e+01   4.6700000e-01   4.9865208e-04   2.4650000e+00
   2.0110000e+03   9.0000000e+00   3.0000000e+00  -1.0040000e+02   2.0147000e+01   3.6463000e+01   3.9400000e-01   4.1657181e-04   2.5500000e+00
   2.0110000e+03   9.0000000e+00   3.0000000e+00  -1.0570000e+02   1.9987000e+01   3.6488000e+01   3.2100000e-01   4.2852889e-04   2.5500000e+00
   2.0110000e+03   9.0000000e+00   3.0000000e+00  -1.1010000e+02   1.9447000e+01   3.6443000e+01   3.0700000e-01   4.2833983e-04   2.3800000e+00
   2.0110000e+03   9.0000000e+00   3.0000000e+00  -1.1500000e+02   1.9055000e+01   3.6410000e+01   2.2600000e-01   4.2819007e-04   2.5500000e+00
   2.0110000e+03   9.0000000e+00   3.0000000e+00  -1.2000000e+02   1.8973000e+01   3.6414000e+01   2.1900000e-01   4.2813379e-04   2.3800000e+00
   2.0110000e+03   9.0000000e+00   3.0000000e+00  -1.2490000e+02   1.8640000e+01   3.6408000e+01   1.9700000e-01   4.2794808e-04   2.4650000e+00
   2.0110000e+03   9.0000000e+00   3.0000000e+00  -1.3500000e+02   1.8264000e+01   3.6373000e+01   1.3100000e-01   4.0431809e-04   2.2100000e+00
   2.0110000e+03   9.0000000e+00   3.0000000e+00  -1.4030000e+02   1.7880000e+01   3.6344000e+01   8.8000000e-02   4.0413079e-04   2.6350000e+00
   2.0110000e+03   9.0000000e+00   3.0000000e+00  -1.4550000e+02   1.7747000e+01   3.6326000e+01   8.0000000e-02   4.0408065e-04   2.8050000e+00
   2.0110000e+03   9.0000000e+00   3.0000000e+00  -1.4980000e+02   1.7511000e+01   3.6308000e+01   6.6000000e-02   3.8048667e-04   2.6350000e+00
   2.0110000e+03   9.0000000e+00   3.0000000e+00  -1.5530000e+02   1.7035000e+01   3.6250000e+01   3.7000000e-02   3.8027419e-04   2.4650000e+00
   2.0110000e+03   9.0000000e+00   3.0000000e+00  -1.5980000e+02   1.6945000e+01   3.6236000e+01   3.7000000e-02   3.8023875e-04   2.7200000e+00
   2.0110000e+03   9.0000000e+00   3.0000000e+00  -1.6540000e+02   1.6768000e+01   3.6209000e+01   3.7000000e-02   3.6878604e-04   2.7200000e+00
   2.0110000e+03   9.0000000e+00   3.0000000e+00  -1.7000000e+02   1.6391000e+01   3.6160000e+01   2.2000000e-02   3.6860501e-04   2.6350000e+00
   2.0110000e+03   9.0000000e+00   3.0000000e+00  -1.7510000e+02   1.6056000e+01   3.6112000e+01   2.9000000e-02   3.5635363e-04   2.7200000e+00
   2.0110000e+03   9.0000000e+00   3.0000000e+00  -1.8000000e+02   1.5814000e+01   3.6076000e+01   2.9000000e-02   3.5623572e-04   2.7200000e+00
   2.0110000e+03   9.0000000e+00   3.0000000e+00  -1.8480000e+02   1.5653000e+01   3.6052000e+01   2.2000000e-02   2.9854316e-04   2.6350000e+00
   2.0110000e+03   9.0000000e+00   3.0000000e+00  -1.8970000e+02   1.5631000e+01   3.6041000e+01   2.2000000e-02   2.9854900e-04   2.7200000e+00
   2.0110000e+03   9.0000000e+00   3.0000000e+00  -1.9450000e+02   1.5346000e+01   3.6006000e+01   2.2000000e-02   2.7491276e-04   2.4650000e+00
   2.0110000e+03   9.0000000e+00   3.0000000e+00  -2.0050000e+02   1.5190000e+01   3.5977000e+01   1.5000000e-02   2.1673205e-04   2.7200000e+00
   2.0110000e+03   9.0000000e+00   3.0000000e+00  -2.0990000e+02   1.4697000e+01   3.5901000e+01   2.2000000e-02   2.8623503e-04   2.8050000e+00
   2.0110000e+03   9.0000000e+00   3.0000000e+00  -2.2040000e+02   1.4379000e+01   3.5847000e+01   2.2000000e-02   2.8606127e-04   2.8050000e+00
   2.0110000e+03   9.0000000e+00   3.0000000e+00  -2.3010000e+02   1.3894000e+01   3.5773000e+01   1.5000000e-02   2.8576265e-04   2.5500000e+00
   2.0110000e+03   9.0000000e+00   3.0000000e+00  -2.4050000e+02   1.3553000e+01   3.5719000e+01   7.0000000e-03   2.5062347e-04   2.4650000e+00
   2.0110000e+03   9.0000000e+00   3.0000000e+00  -2.5020000e+02   1.3235000e+01   3.5668000e+01   1.5000000e-02   2.3882136e-04   2.6350000e+00
   2.0110000e+03   9.0000000e+00   3.0000000e+00  -2.6010000e+02   1.2995000e+01   3.5628000e+01   1.5000000e-02   2.5025554e-04   2.5500000e+00
   2.0110000e+03   9.0000000e+00   3.0000000e+00  -2.7030000e+02   1.2630000e+01   3.5571000e+01   2.9000000e-02   2.4999591e-04   2.6350000e+00
   2.0110000e+03   9.0000000e+00   3.0000000e+00  -2.8020000e+02   1.2332000e+01   3.5526000e+01   2.2000000e-02   2.7303068e-04   2.5500000e+00
   2.0110000e+03   9.0000000e+00   3.0000000e+00  -2.9030000e+02   1.2094000e+01   3.5491000e+01   2.9000000e-02   2.7284506e-04   2.6350000e+00
   2.0110000e+03   9.0000000e+00   3.0000000e+00  -3.0020000e+02   1.1895000e+01   3.5460000e+01   1.5000000e-02   3.0754187e-04   2.5500000e+00
   2.0110000e+03   9.0000000e+00   3.0000000e+00  -3.1060000e+02   1.1594000e+01   3.5415000e+01   2.9000000e-02   3.0729737e-04   2.4650000e+00
   2.0110000e+03   9.0000000e+00   3.0000000e+00  -3.2000000e+02   1.1314000e+01   3.5372000e+01   2.2000000e-02   3.0706590e-04   2.6350000e+00
   2.0110000e+03   9.0000000e+00   3.0000000e+00  -3.3050000e+02   1.0935000e+01   3.5317000e+01   2.2000000e-02   2.6028993e-04   2.6350000e+00
   2.0110000e+03   9.0000000e+00   3.0000000e+00  -3.3990000e+02   1.0651000e+01   3.5276000e+01   2.9000000e-02   2.8329174e-04   2.6350000e+00
   2.0110000e+03   9.0000000e+00   3.0000000e+00  -3.5030000e+02   1.0341000e+01   3.5235000e+01   2.9000000e-02   3.0618261e-04   2.8050000e+00
   2.0110000e+03   9.0000000e+00   3.0000000e+00  -3.6000000e+02   1.0088000e+01   3.5201000e+01   2.9000000e-02   3.0593618e-04   2.7200000e+00
   2.0110000e+03   9.0000000e+00   3.0000000e+00  -3.7040000e+02   9.8860000e+00   3.5173000e+01   2.9000000e-02   3.0573749e-04   2.7200000e+00
   2.0110000e+03   9.0000000e+00   3.0000000e+00  -3.8050000e+02   9.6290000e+00   3.5140000e+01   2.9000000e-02   2.7062200e-04   2.7200000e+00
   2.0110000e+03   9.0000000e+00   3.0000000e+00  -3.8980000e+02   9.4600000e+00   3.5120000e+01   2.2000000e-02   2.7044139e-04   2.7200000e+00
   2.0110000e+03   9.0000000e+00   3.0000000e+00  -3.9950000e+02   9.2910000e+00   3.5101000e+01   2.2000000e-02   2.7025596e-04   2.8050000e+00
   2.0110000e+03   9.0000000e+00   3.0000000e+00  -4.0990000e+02   9.1440000e+00   3.5085000e+01   2.9000000e-02   2.7009140e-04   2.5500000e+00
   2.0110000e+03   9.0000000e+00   3.0000000e+00  -4.2020000e+02   8.9820000e+00   3.5065000e+01   2.9000000e-02   2.6991338e-04   2.7200000e+00
   2.0110000e+03   9.0000000e+00   3.0000000e+00  -4.2930000e+02   8.8900000e+00   3.5056000e+01   2.9000000e-02   2.6980574e-04   2.7200000e+00
   2.0110000e+03   9.0000000e+00   3.0000000e+00  -4.4010000e+02   8.7760000e+00   3.5043000e+01   2.9000000e-02   2.4641755e-04   2.8050000e+00
   2.0110000e+03   9.0000000e+00   3.0000000e+00  -4.4960000e+02   8.6720000e+00   3.5032000e+01   2.2000000e-02   2.3470236e-04   2.8050000e+00
   2.0110000e+03   9.0000000e+00   3.0000000e+00  -4.6030000e+02   8.5130000e+00   3.5016000e+01   2.9000000e-02   2.5777058e-04   2.8050000e+00
   2.0110000e+03   9.0000000e+00   3.0000000e+00  -4.7050000e+02   8.3300000e+00   3.4998000e+01   2.2000000e-02   2.5754827e-04   2.6350000e+00
   2.0110000e+03   9.0000000e+00   3.0000000e+00  -4.8070000e+02   8.1680000e+00   3.4982000e+01   2.9000000e-02   2.5734909e-04   2.8050000e+00
   2.0110000e+03   9.0000000e+00   3.0000000e+00  -4.9060000e+02   7.9770000e+00   3.4967000e+01   2.2000000e-02   2.5710208e-04   2.8050000e+00
   2.0110000e+03   9.0000000e+00   3.0000000e+00  -5.0040000e+02   7.9010000e+00   3.4961000e+01   1.5000000e-02   2.4533833e-04   2.8050000e+00
   2.0110000e+03   9.0000000e+00   3.0000000e+00  -5.2050000e+02   7.7080000e+00   3.4947000e+01   2.9000000e-02   2.4508122e-04   2.8050000e+00
   2.0110000e+03   9.0000000e+00   3.0000000e+00  -5.4050000e+02   7.3790000e+00   3.4919000e+01   2.9000000e-02   2.4464475e-04   2.8050000e+00
   2.0110000e+03   9.0000000e+00   3.0000000e+00  -5.6050000e+02   7.0880000e+00   3.4908000e+01   3.7000000e-02   2.0936595e-04   2.8900000e+00
   2.0110000e+03   9.0000000e+00   3.0000000e+00  -5.8050000e+02   6.8690000e+00   3.4903000e+01   2.9000000e-02   2.3228933e-04   2.9750000e+00
   2.0110000e+03   9.0000000e+00   3.0000000e+00  -6.0060000e+02   6.7540000e+00   3.4902000e+01   3.7000000e-02   2.3210782e-04   2.8050000e+00
   2.0110000e+03   9.0000000e+00   3.0000000e+00  -6.2520000e+02   6.6060000e+00   3.4901000e+01   2.9000000e-02   3.1295488e-04   3.0600000e+00
   2.0110000e+03   9.0000000e+00   3.0000000e+00  -6.5030000e+02   6.4120000e+00   3.4899000e+01   2.9000000e-02   3.1264364e-04   3.0600000e+00
   2.0110000e+03   9.0000000e+00   3.0000000e+00  -6.7490000e+02   6.2700000e+00   3.4901000e+01   2.2000000e-02   3.2449652e-04   2.8900000e+00
   2.0110000e+03   9.0000000e+00   3.0000000e+00  -7.0040000e+02   6.1490000e+00   3.4901000e+01   2.9000000e-02   3.2429580e-04   3.0600000e+00
   2.0110000e+03   9.0000000e+00   3.0000000e+00  -7.2570000e+02   5.9750000e+00   3.4902000e+01   2.9000000e-02   3.2400217e-04   3.0600000e+00
   2.0110000e+03   9.0000000e+00   3.0000000e+00  -7.5040000e+02   5.8080000e+00   3.4907000e+01   2.9000000e-02   3.2370775e-04   3.0600000e+00
   2.0110000e+03   9.0000000e+00   3.0000000e+00  -7.7540000e+02   5.7070000e+00   3.4909000e+01   2.9000000e-02   2.1869155e-04   3.0600000e+00
   2.0110000e+03   9.0000000e+00   3.0000000e+00  -8.0070000e+02   5.5740000e+00   3.4912000e+01   3.7000000e-02   2.0686253e-04   2.9750000e+00
   2.0110000e+03   9.0000000e+00   3.0000000e+00  -8.2520000e+02   5.4490000e+00   3.4916000e+01   2.2000000e-02   2.2989473e-04   3.0600000e+00
   2.0110000e+03   9.0000000e+00   3.0000000e+00  -8.5070000e+02   5.3780000e+00   3.4918000e+01   2.2000000e-02   2.2976637e-04   3.0600000e+00
   2.0110000e+03   9.0000000e+00   3.0000000e+00  -8.7510000e+02   5.3370000e+00   3.4918000e+01   2.9000000e-02   2.2969479e-04   3.0600000e+00
   2.0110000e+03   9.0000000e+00   3.0000000e+00  -8.9980000e+02   5.2300000e+00   3.4923000e+01   2.9000000e-02   1.9457239e-04   3.1450000e+00
   2.0110000e+03   9.0000000e+00   3.0000000e+00  -9.2520000e+02   5.1700000e+00   3.4925000e+01   2.2000000e-02   1.9446183e-04   3.2300000e+00
   2.0110000e+03   9.0000000e+00   3.0000000e+00  -9.5050000e+02   5.0560000e+00   3.4929000e+01   3.7000000e-02   1.9425023e-04   3.1450000e+00
   2.0110000e+03   9.0000000e+00   3.0000000e+00  -9.7530000e+02   4.9750000e+00   3.4932000e+01   2.9000000e-02   2.0576328e-04   2.9750000e+00
   2.0110000e+03   9.0000000e+00   3.0000000e+00  -9.9880000e+02   4.8290000e+00   3.4939000e+01   2.9000000e-02   2.4033605e-04   3.1450000e+00
   2.0110000e+03   9.0000000e+00   3.0000000e+00  -1.0482000e+03   4.6860000e+00   3.4944000e+01   2.2000000e-02   2.4006529e-04   3.1450000e+00
   2.0110000e+03   9.0000000e+00   3.0000000e+00  -1.0980000e+03   4.5810000e+00   3.4949000e+01   3.7000000e-02   2.3986187e-04   3.1450000e+00
   2.0110000e+03   9.0000000e+00   3.0000000e+00  -1.1482000e+03   4.4860000e+00   3.4953000e+01   1.5000000e-02   1.8156841e-04   3.2300000e+00
   2.0110000e+03   9.0000000e+00   3.0000000e+00  -1.1976000e+03   4.4140000e+00   3.4957000e+01   2.2000000e-02   1.8142610e-04   3.2300000e+00
   2.0110000e+03   9.0000000e+00   3.0000000e+00  -1.2488000e+03   4.3700000e+00   3.4960000e+01   2.9000000e-02   1.6967290e-04   3.2300000e+00
   2.0110000e+03   9.0000000e+00   3.0000000e+00  -1.2984000e+03   4.3500000e+00   3.4961000e+01   3.7000000e-02   1.8129805e-04   3.1450000e+00
   2.0110000e+03   9.0000000e+00   3.0000000e+00  -1.3485000e+03   4.3280000e+00   3.4962000e+01   2.2000000e-02   1.8125485e-04   3.1450000e+00
   2.0110000e+03   9.0000000e+00   3.0000000e+00  -1.3987000e+03   4.3050000e+00   3.4964000e+01   2.9000000e-02   1.8120730e-04   2.9750000e+00
   2.0110000e+03   9.0000000e+00   3.0000000e+00  -1.4482000e+03   4.2960000e+00   3.4965000e+01   2.9000000e-02   1.8118815e-04   3.1450000e+00
   2.0110000e+03   9.0000000e+00   3.0000000e+00  -1.4978000e+03   4.2910000e+00   3.4965000e+01   3.7000000e-02   2.0443695e-04   3.0600000e+00
   2.0110000e+03   9.0000000e+00   3.0000000e+00  -1.5121000e+03   4.2900000e+00   3.4965000e+01   1.5000000e-02   2.5095127e-04   3.1450000e+00
   2.0110000e+03   9.0000000e+00   8.0000000e+00  -9.6000000e+00   2.9103000e+01   3.5747000e+01   1.2400000e-01   3.2657636e-04   1.1050000e+00
   2.0110000e+03   9.0000000e+00   8.0000000e+00  -1.3400000e+01   2.9120000e+01   3.5749000e+01   1.7500000e-01   3.2657017e-04   1.2750000e+00
   2.0110000e+03   9.0000000e+00   8.0000000e+00  -1.8400000e+01   2.9131000e+01   3.5755000e+01   1.4600000e-01   3.7349908e-04   1.4450000e+00
   2.0110000e+03   9.0000000e+00   8.0000000e+00  -2.3900000e+01   2.9136000e+01   3.5758000e+01   1.6800000e-01   3.7349212e-04   1.2750000e+00
   2.0110000e+03   9.0000000e+00   8.0000000e+00  -2.9100000e+01   2.9138000e+01   3.5762000e+01   1.3900000e-01   3.7348338e-04   1.2750000e+00
   2.0110000e+03   9.0000000e+00   8.0000000e+00  -3.5600000e+01   2.9141000e+01   3.5766000e+01   1.3900000e-01   3.7347452e-04   1.4450000e+00
   2.0110000e+03   9.0000000e+00   8.0000000e+00  -4.0700000e+01   2.9134000e+01   3.5791000e+01   1.6800000e-01   3.6133079e-04   1.2750000e+00
   2.0110000e+03   9.0000000e+00   8.0000000e+00  -4.5700000e+01   2.9076000e+01   3.5822000e+01   2.1200000e-01   3.7336281e-04   1.4450000e+00
   2.0110000e+03   9.0000000e+00   8.0000000e+00  -5.0600000e+01   2.8941000e+01   3.5844000e+01   2.7700000e-01   4.4303366e-04   1.3600000e+00
   2.0110000e+03   9.0000000e+00   8.0000000e+00  -5.5600000e+01   2.8646000e+01   3.5903000e+01   3.1400000e-01   4.4293587e-04   1.5300000e+00
   2.0110000e+03   9.0000000e+00   8.0000000e+00  -6.0200000e+01   2.8570000e+01   3.5907000e+01   3.1400000e-01   4.4293357e-04   1.3600000e+00
   2.0110000e+03   9.0000000e+00   8.0000000e+00  -6.5600000e+01   2.8452000e+01   3.5917000e+01   3.3600000e-01   4.3154112e-04   1.5300000e+00
   2.0110000e+03   9.0000000e+00   8.0000000e+00  -6.9400000e+01   2.8315000e+01   3.5944000e+01   4.1600000e-01   4.3149299e-04   1.3600000e+00
   2.0110000e+03   9.0000000e+00   8.0000000e+00  -7.5400000e+01   2.7588000e+01   3.6027000e+01   3.9400000e-01   4.3134536e-04   1.4450000e+00
   2.0110000e+03   9.0000000e+00   8.0000000e+00  -8.0300000e+01   2.7310000e+01   3.6085000e+01   4.5300000e-01   4.3122416e-04   1.6150000e+00
   2.0110000e+03   9.0000000e+00   8.0000000e+00  -8.5000000e+01   2.6907000e+01   3.6206000e+01   6.2800000e-01   4.1886998e-04   1.7000000e+00
   2.0110000e+03   9.0000000e+00   8.0000000e+00  -9.0700000e+01   2.6308000e+01   3.6335000e+01   7.6700000e-01   4.8827065e-04   1.9550000e+00
   2.0110000e+03   9.0000000e+00   8.0000000e+00  -9.5400000e+01   2.6292000e+01   3.6336000e+01   7.2300000e-01   4.8826742e-04   2.0400000e+00
   2.0110000e+03   9.0000000e+00   8.0000000e+00  -1.0020000e+02   2.5760000e+01   3.6371000e+01   7.3700000e-01   5.2299825e-04   1.8700000e+00
   2.0110000e+03   9.0000000e+00   8.0000000e+00  -1.0590000e+02   2.5528000e+01   3.6475000e+01   6.7900000e-01   5.2275187e-04   2.0400000e+00
   2.0110000e+03   9.0000000e+00   8.0000000e+00  -1.1010000e+02   2.4548000e+01   3.6372000e+01   7.0800000e-01   5.2281898e-04   1.8700000e+00
   2.0110000e+03   9.0000000e+00   8.0000000e+00  -1.1420000e+02   2.4254000e+01   3.6575000e+01   5.8400000e-01   4.8747903e-04   1.9550000e+00
   2.0110000e+03   9.0000000e+00   8.0000000e+00  -1.1890000e+02   2.4097000e+01   3.6631000e+01   4.9600000e-01   4.8732694e-04   2.1250000e+00
   2.0110000e+03   9.0000000e+00   8.0000000e+00  -1.2530000e+02   2.3730000e+01   3.6744000e+01   4.0900000e-01   4.2939089e-04   2.1250000e+00
   2.0110000e+03   9.0000000e+00   8.0000000e+00  -1.3530000e+02   2.2935000e+01   3.6799000e+01   3.0700000e-01   3.8211475e-04   2.2100000e+00
   2.0110000e+03   9.0000000e+00   8.0000000e+00  -1.3860000e+02   2.2354000e+01   3.6748000e+01   2.4800000e-01   3.8203652e-04   2.2100000e+00
   2.0110000e+03   9.0000000e+00   8.0000000e+00  -1.4550000e+02   2.1741000e+01   3.6688000e+01   2.7700000e-01   3.0085853e-04   2.2100000e+00
   2.0110000e+03   9.0000000e+00   8.0000000e+00  -1.5030000e+02   2.1299000e+01   3.6660000e+01   2.4800000e-01   2.7726994e-04   2.1250000e+00
   2.0110000e+03   9.0000000e+00   8.0000000e+00  -1.5570000e+02   2.1259000e+01   3.6846000e+01   6.6000000e-02   2.7685697e-04   2.2100000e+00
   2.0110000e+03   9.0000000e+00   8.0000000e+00  -1.6070000e+02   2.1071000e+01   3.6837000e+01   2.9000000e-02   1.9542816e-04   2.2950000e+00
   2.0110000e+03   9.0000000e+00   8.0000000e+00  -1.6510000e+02   2.0755000e+01   3.6779000e+01   5.8000000e-02   2.6518554e-04   2.2950000e+00
   2.0110000e+03   9.0000000e+00   8.0000000e+00  -1.7060000e+02   2.0096000e+01   3.6613000e+01   1.3900000e-01   2.6522470e-04   2.3800000e+00
   2.0110000e+03   9.0000000e+00   8.0000000e+00  -1.7510000e+02   1.9590000e+01   3.6486000e+01   1.7500000e-01   2.6523392e-04   2.4650000e+00
   2.0110000e+03   9.0000000e+00   8.0000000e+00  -1.8070000e+02   1.9689000e+01   3.6612000e+01   1.3100000e-01   2.6501615e-04   2.2100000e+00
   2.0110000e+03   9.0000000e+00   8.0000000e+00  -1.8460000e+02   1.9633000e+01   3.6613000e+01   1.1000000e-01   2.5331944e-04   2.2100000e+00
   2.0110000e+03   9.0000000e+00   8.0000000e+00  -1.8860000e+02   1.9298000e+01   3.6577000e+01   9.5000000e-02   2.5321287e-04   2.5500000e+00
   2.0110000e+03   9.0000000e+00   8.0000000e+00  -1.9430000e+02   1.9000000e+01   3.6561000e+01   5.1000000e-02   2.0656055e-04   2.5500000e+00
   2.0110000e+03   9.0000000e+00   8.0000000e+00  -2.0060000e+02   1.8589000e+01   3.6490000e+01   7.3000000e-02   2.6464851e-04   2.5500000e+00
   2.0110000e+03   9.0000000e+00   8.0000000e+00  -2.1030000e+02   1.7878000e+01   3.6411000e+01   4.4000000e-02   2.6436433e-04   2.3800000e+00
   2.0110000e+03   9.0000000e+00   8.0000000e+00  -2.1990000e+02   1.7580000e+01   3.6368000e+01   2.9000000e-02   2.6425566e-04   2.4650000e+00
   2.0110000e+03   9.0000000e+00   8.0000000e+00  -2.3010000e+02   1.7298000e+01   3.6337000e+01   7.0000000e-03   2.5246111e-04   2.4650000e+00
   2.0110000e+03   9.0000000e+00   8.0000000e+00  -2.4030000e+02   1.6940000e+01   3.6279000e+01   7.0000000e-03   2.2907023e-04   2.5500000e+00
   2.0110000e+03   9.0000000e+00   8.0000000e+00  -2.5020000e+02   1.6619000e+01   3.6229000e+01   1.5000000e-02   2.0568069e-04   2.5500000e+00
   2.0110000e+03   9.0000000e+00   8.0000000e+00  -2.6060000e+02   1.6478000e+01   3.6204000e+01   2.2000000e-02   2.0562719e-04   2.4650000e+00
   2.0110000e+03   9.0000000e+00   8.0000000e+00  -2.7000000e+02   1.6179000e+01   3.6155000e+01   7.0000000e-03   1.9390662e-04   2.5500000e+00
   2.0110000e+03   9.0000000e+00   8.0000000e+00  -2.7990000e+02   1.6025000e+01   3.6126000e+01   1.5000000e-02   2.1710493e-04   2.3800000e+00
   2.0110000e+03   9.0000000e+00   8.0000000e+00  -2.9040000e+02   1.5692000e+01   3.6075000e+01   2.2000000e-02   2.1694388e-04   2.2950000e+00
   2.0110000e+03   9.0000000e+00   8.0000000e+00  -3.0010000e+02   1.5340000e+01   3.6012000e+01   3.7000000e-02   2.1678466e-04   2.3800000e+00
   2.0110000e+03   9.0000000e+00   8.0000000e+00  -3.1030000e+02   1.5178000e+01   3.5980000e+01   1.5000000e-02   2.0505032e-04   2.4650000e+00
   2.0110000e+03   9.0000000e+00   8.0000000e+00  -3.2000000e+02   1.4751000e+01   3.5911000e+01   1.5000000e-02   2.1648766e-04   2.6350000e+00
   2.0110000e+03   9.0000000e+00   8.0000000e+00  -3.3000000e+02   1.4504000e+01   3.5868000e+01   2.2000000e-02   2.1635673e-04   2.5500000e+00
   2.0110000e+03   9.0000000e+00   8.0000000e+00  -3.3950000e+02   1.4112000e+01   3.5803000e+01   2.2000000e-02   2.1613214e-04   2.5500000e+00
   2.0110000e+03   9.0000000e+00   8.0000000e+00  -3.5010000e+02   1.3609000e+01   3.5725000e+01   2.9000000e-02   2.1581450e-04   2.6350000e+00
   2.0110000e+03   9.0000000e+00   8.0000000e+00  -3.6060000e+02   1.3378000e+01   3.5685000e+01   2.9000000e-02   2.1567140e-04   2.6350000e+00
   2.0110000e+03   9.0000000e+00   8.0000000e+00  -3.7030000e+02   1.2973000e+01   3.5627000e+01   2.2000000e-02   1.8046043e-04   2.7200000e+00
   2.0110000e+03   9.0000000e+00   8.0000000e+00  -3.8040000e+02   1.2813000e+01   3.5596000e+01   1.5000000e-02   2.1528391e-04   2.5500000e+00
   2.0110000e+03   9.0000000e+00   8.0000000e+00  -3.9050000e+02   1.2445000e+01   3.5543000e+01   2.9000000e-02   2.4985825e-04   2.6350000e+00
   2.0110000e+03   9.0000000e+00   8.0000000e+00  -4.0000000e+02   1.2265000e+01   3.5513000e+01   1.5000000e-02   2.4972793e-04   2.6350000e+00
   2.0110000e+03   9.0000000e+00   8.0000000e+00  -4.1060000e+02   1.1966000e+01   3.5467000e+01   2.9000000e-02   2.6116163e-04   2.7200000e+00
   2.0110000e+03   9.0000000e+00   8.0000000e+00  -4.2050000e+02   1.1718000e+01   3.5430000e+01   1.5000000e-02   2.6096200e-04   2.8050000e+00
   2.0110000e+03   9.0000000e+00   8.0000000e+00  -4.3020000e+02   1.1537000e+01   3.5400000e+01   2.2000000e-02   2.6081998e-04   2.6350000e+00
   2.0110000e+03   9.0000000e+00   8.0000000e+00  -4.4000000e+02   1.1194000e+01   3.5355000e+01   2.9000000e-02   2.2559370e-04   2.7200000e+00
   2.0110000e+03   9.0000000e+00   8.0000000e+00  -4.5020000e+02   1.1008000e+01   3.5326000e+01   2.2000000e-02   2.6035825e-04   2.8050000e+00
   2.0110000e+03   9.0000000e+00   8.0000000e+00  -4.6040000e+02   1.0683000e+01   3.5280000e+01   2.9000000e-02   2.6006429e-04   2.7200000e+00
   2.0110000e+03   9.0000000e+00   8.0000000e+00  -4.7010000e+02   1.0453000e+01   3.5249000e+01   2.9000000e-02   2.7144083e-04   2.6350000e+00
   2.0110000e+03   9.0000000e+00   8.0000000e+00  -4.7990000e+02   1.0273000e+01   3.5224000e+01   2.9000000e-02   2.7126964e-04   2.7200000e+00
   2.0110000e+03   9.0000000e+00   8.0000000e+00  -4.8990000e+02   1.0049000e+01   3.5195000e+01   2.2000000e-02   2.7104789e-04   2.6350000e+00
   2.0110000e+03   9.0000000e+00   8.0000000e+00  -5.0020000e+02   9.8430000e+00   3.5168000e+01   2.9000000e-02   2.5924746e-04   2.7200000e+00
   2.0110000e+03   9.0000000e+00   8.0000000e+00  -5.2000000e+02   9.5040000e+00   3.5122000e+01   2.9000000e-02   2.0072184e-04   2.8050000e+00
   2.0110000e+03   9.0000000e+00   8.0000000e+00  -5.4020000e+02   9.1160000e+00   3.5080000e+01   4.4000000e-02   2.3521283e-04   2.8050000e+00
   2.0110000e+03   9.0000000e+00   8.0000000e+00  -5.5980000e+02   8.7710000e+00   3.5042000e+01   2.9000000e-02   2.3481934e-04   2.8050000e+00
   2.0110000e+03   9.0000000e+00   8.0000000e+00  -5.8060000e+02   8.4360000e+00   3.5007000e+01   2.2000000e-02   2.3442267e-04   2.8900000e+00
   2.0110000e+03   9.0000000e+00   8.0000000e+00  -6.0000000e+02   8.1830000e+00   3.4987000e+01   2.9000000e-02   2.3410126e-04   2.8900000e+00
   2.0110000e+03   9.0000000e+00   8.0000000e+00  -6.2550000e+02   7.7840000e+00   3.4951000e+01   2.9000000e-02   2.3359297e-04   2.8050000e+00
   2.0110000e+03   9.0000000e+00   8.0000000e+00  -6.5070000e+02   7.5050000e+00   3.4933000e+01   4.4000000e-02   2.3321185e-04   2.8900000e+00
   2.0110000e+03   9.0000000e+00   8.0000000e+00  -6.7490000e+02   7.2210000e+00   3.4918000e+01   2.2000000e-02   2.3280849e-04   2.8900000e+00
   2.0110000e+03   9.0000000e+00   8.0000000e+00  -6.9970000e+02   6.9520000e+00   3.4908000e+01   2.9000000e-02   2.5566742e-04   3.0600000e+00
   2.0110000e+03   9.0000000e+00   8.0000000e+00  -7.2480000e+02   6.7270000e+00   3.4902000e+01   1.5000000e-02   2.5532255e-04   3.0600000e+00
   2.0110000e+03   9.0000000e+00   8.0000000e+00  -7.4980000e+02   6.5620000e+00   3.4900000e+01   2.9000000e-02   3.0150581e-04   3.0600000e+00
   2.0110000e+03   9.0000000e+00   8.0000000e+00  -7.7540000e+02   6.3130000e+00   3.4899000e+01   2.9000000e-02   3.0110082e-04   2.8900000e+00
   2.0110000e+03   9.0000000e+00   8.0000000e+00  -8.0050000e+02   6.1700000e+00   3.4901000e+01   2.9000000e-02   3.0085927e-04   3.0600000e+00
   2.0110000e+03   9.0000000e+00   8.0000000e+00  -8.2560000e+02   5.9640000e+00   3.4903000e+01   4.4000000e-02   3.0050979e-04   2.9750000e+00
   2.0110000e+03   9.0000000e+00   8.0000000e+00  -8.5030000e+02   5.7870000e+00   3.4907000e+01   2.9000000e-02   2.5375552e-04   2.9750000e+00
   2.0110000e+03   9.0000000e+00   8.0000000e+00  -8.7520000e+02   5.6810000e+00   3.4910000e+01   2.9000000e-02   2.5356735e-04   3.1450000e+00
   2.0110000e+03   9.0000000e+00   8.0000000e+00  -9.0010000e+02   5.5770000e+00   3.4913000e+01   2.9000000e-02   2.4171686e-04   3.0600000e+00
   2.0110000e+03   9.0000000e+00   8.0000000e+00  -9.2560000e+02   5.4760000e+00   3.4915000e+01   2.9000000e-02   2.4153747e-04   3.0600000e+00
   2.0110000e+03   9.0000000e+00   8.0000000e+00  -9.5040000e+02   5.3250000e+00   3.4919000e+01   2.9000000e-02   2.4126488e-04   3.1450000e+00
   2.0110000e+03   9.0000000e+00   8.0000000e+00  -9.7500000e+02   5.2170000e+00   3.4924000e+01   2.2000000e-02   2.4106328e-04   3.0600000e+00
   2.0110000e+03   9.0000000e+00   8.0000000e+00  -9.9800000e+02   5.1360000e+00   3.4926000e+01   2.9000000e-02   2.4091551e-04   3.1450000e+00
   2.0110000e+03   9.0000000e+00   8.0000000e+00  -1.0477000e+03   4.9740000e+00   3.4933000e+01   2.9000000e-02   2.2901716e-04   3.0600000e+00
   2.0110000e+03   9.0000000e+00   8.0000000e+00  -1.0986000e+03   4.7740000e+00   3.4941000e+01   3.7000000e-02   2.2863850e-04   3.0600000e+00
   2.0110000e+03   9.0000000e+00   8.0000000e+00  -1.1483000e+03   4.6650000e+00   3.4946000e+01   3.7000000e-02   2.1676418e-04   3.1450000e+00
   2.0110000e+03   9.0000000e+00   8.0000000e+00  -1.1982000e+03   4.5590000e+00   3.4950000e+01   2.9000000e-02   2.1656112e-04   3.2300000e+00
   2.0110000e+03   9.0000000e+00   8.0000000e+00  -1.2474000e+03   4.4710000e+00   3.4955000e+01   2.9000000e-02   1.8153596e-04   2.9750000e+00
   2.0110000e+03   9.0000000e+00   8.0000000e+00  -1.2987000e+03   4.4060000e+00   3.4958000e+01   2.9000000e-02   1.8140890e-04   3.0600000e+00
   2.0110000e+03   9.0000000e+00   8.0000000e+00  -1.3481000e+03   4.3890000e+00   3.4959000e+01   2.9000000e-02   1.8137507e-04   3.0600000e+00
   2.0110000e+03   9.0000000e+00   8.0000000e+00  -1.3980000e+03   4.3590000e+00   3.4961000e+01   4.4000000e-02   1.6965011e-04   3.2300000e+00
   2.0110000e+03   9.0000000e+00   8.0000000e+00  -1.4483000e+03   4.3310000e+00   3.4963000e+01   3.7000000e-02   1.8125797e-04   3.0600000e+00
   2.0110000e+03   9.0000000e+00   8.0000000e+00  -1.4978000e+03   4.3090000e+00   3.4964000e+01   2.9000000e-02   2.1606630e-04   3.1450000e+00
   2.0110000e+03   9.0000000e+00   8.0000000e+00  -1.5052000e+03   4.3090000e+00   3.4964000e+01   2.9000000e-02   2.1606630e-04   3.1450000e+00
   2.0110000e+03   9.0000000e+00   1.3000000e+01  -9.4000000e+00   2.9672000e+01   3.5771000e+01   3.7000000e-02   3.3854201e-04   5.1000000e-01
   2.0110000e+03   9.0000000e+00   1.3000000e+01  -1.3800000e+01   2.9662000e+01   3.5769000e+01   2.9000000e-02   3.6130797e-04   5.1000000e-01
   2.0110000e+03   9.0000000e+00   1.3000000e+01  -1.8400000e+01   2.9654000e+01   3.5770000e+01   3.7000000e-02   3.6130702e-04   1.2750000e+00
   2.0110000e+03   9.0000000e+00   1.3000000e+01  -2.3000000e+01   2.9650000e+01   3.5771000e+01   3.7000000e-02   3.8477696e-04   5.1000000e-01
   2.0110000e+03   9.0000000e+00   1.3000000e+01  -2.8200000e+01   2.9650000e+01   3.5770000e+01   5.1000000e-02   3.8477908e-04   5.1000000e-01
   2.0110000e+03   9.0000000e+00   1.3000000e+01  -3.5700000e+01   2.9647000e+01   3.5771000e+01   1.1000000e-01   3.8477740e-04   5.1000000e-01
   2.0110000e+03   9.0000000e+00   1.3000000e+01  -4.0200000e+01   2.9646000e+01   3.5771000e+01   6.6000000e-02   3.8477755e-04   5.1000000e-01
   2.0110000e+03   9.0000000e+00   1.3000000e+01  -4.5600000e+01   2.9643000e+01   3.5772000e+01   8.0000000e-02   3.6130440e-04   5.9500000e-01
   2.0110000e+03   9.0000000e+00   1.3000000e+01  -5.0200000e+01   2.9631000e+01   3.5775000e+01   8.8000000e-02   3.4991967e-04   8.5000000e-01
   2.0110000e+03   9.0000000e+00   1.3000000e+01  -5.3900000e+01   2.9378000e+01   3.5830000e+01   9.5000000e-02   4.1954094e-04   1.0200000e+00
   2.0110000e+03   9.0000000e+00   1.3000000e+01  -5.9900000e+01   2.9283000e+01   3.5881000e+01   1.3900000e-01   4.1944470e-04   1.3600000e+00
   2.0110000e+03   9.0000000e+00   1.3000000e+01  -6.5300000e+01   2.9259000e+01   3.5885000e+01   1.3100000e-01   4.1943918e-04   1.7850000e+00
   2.0110000e+03   9.0000000e+00   1.3000000e+01  -7.0700000e+01   2.9119000e+01   3.5887000e+01   1.6800000e-01   3.9669132e-04   1.1900000e+00
   2.0110000e+03   9.0000000e+00   1.3000000e+01  -7.5800000e+01   2.8174000e+01   3.5954000e+01   2.7700000e-01   3.9662839e-04   1.2750000e+00
   2.0110000e+03   9.0000000e+00   1.3000000e+01  -8.0700000e+01   2.7551000e+01   3.6023000e+01   3.1400000e-01   3.9650281e-04   1.5300000e+00
   2.0110000e+03   9.0000000e+00   1.3000000e+01  -8.5700000e+01   2.7287000e+01   3.6057000e+01   3.2100000e-01   3.8434055e-04   1.5300000e+00
   2.0110000e+03   9.0000000e+00   1.3000000e+01  -9.0400000e+01   2.7026000e+01   3.6126000e+01   3.7200000e-01   3.9628230e-04   1.7000000e+00
   2.0110000e+03   9.0000000e+00   1.3000000e+01  -9.5600000e+01   2.6769000e+01   3.6180000e+01   4.4500000e-01   3.9616022e-04   1.7850000e+00
   2.0110000e+03   9.0000000e+00   1.3000000e+01  -1.0060000e+02   2.6364000e+01   3.6253000e+01   7.2300000e-01   4.3083624e-04   1.9550000e+00
   2.0110000e+03   9.0000000e+00   1.3000000e+01  -1.0530000e+02   2.6275000e+01   3.6313000e+01   1.0590000e+00   4.6555470e-04   1.7850000e+00
   2.0110000e+03   9.0000000e+00   1.3000000e+01  -1.1090000e+02   2.5937000e+01   3.6409000e+01   9.0500000e-01   4.8808390e-04   1.8700000e+00
   2.0110000e+03   9.0000000e+00   1.3000000e+01  -1.1530000e+02   2.5719000e+01   3.6468000e+01   7.6700000e-01   4.8793706e-04   1.7850000e+00
   2.0110000e+03   9.0000000e+00   1.3000000e+01  -1.2030000e+02   2.5466000e+01   3.6539000e+01   7.6700000e-01   4.8775733e-04   2.0400000e+00
   2.0110000e+03   9.0000000e+00   1.3000000e+01  -1.2590000e+02   2.5177000e+01   3.6602000e+01   6.9400000e-01   4.8758501e-04   1.9550000e+00
   2.0110000e+03   9.0000000e+00   1.3000000e+01  -1.3490000e+02   2.4359000e+01   3.6756000e+01   3.6500000e-01   3.3633138e-04   2.1250000e+00
   2.0110000e+03   9.0000000e+00   1.3000000e+01  -1.4060000e+02   2.3774000e+01   3.6837000e+01   2.1900000e-01   3.1255894e-04   2.1250000e+00
   2.0110000e+03   9.0000000e+00   1.3000000e+01  -1.4560000e+02   2.3493000e+01   3.6864000e+01   1.8300000e-01   3.1243103e-04   2.1250000e+00
   2.0110000e+03   9.0000000e+00   1.3000000e+01  -1.5050000e+02   2.3179000e+01   3.6880000e+01   1.3100000e-01   3.0093139e-04   2.0400000e+00
   2.0110000e+03   9.0000000e+00   1.3000000e+01  -1.5510000e+02   2.2878000e+01   3.6894000e+01   1.3900000e-01   2.1923199e-04   2.1250000e+00
   2.0110000e+03   9.0000000e+00   1.3000000e+01  -1.6000000e+02   2.2429000e+01   3.6874000e+01   1.6100000e-01   2.1913028e-04   2.2100000e+00
   2.0110000e+03   9.0000000e+00   1.3000000e+01  -1.6570000e+02   2.2186000e+01   3.6893000e+01   8.0000000e-02   2.1900610e-04   2.1250000e+00
   2.0110000e+03   9.0000000e+00   1.3000000e+01  -1.7050000e+02   2.1918000e+01   3.6880000e+01   4.4000000e-02   1.8401358e-04   2.1250000e+00
   2.0110000e+03   9.0000000e+00   1.3000000e+01  -1.7550000e+02   2.1728000e+01   3.6861000e+01   2.2000000e-02   1.8398179e-04   2.2100000e+00
   2.0110000e+03   9.0000000e+00   1.3000000e+01  -1.8040000e+02   2.1561000e+01   3.6849000e+01   2.2000000e-02   1.7234829e-04   2.2950000e+00
   2.0110000e+03   9.0000000e+00   1.3000000e+01  -1.8530000e+02   2.1330000e+01   3.6837000e+01   2.2000000e-02   1.9553800e-04   2.2950000e+00
   2.0110000e+03   9.0000000e+00   1.3000000e+01  -1.9000000e+02   2.1178000e+01   3.6824000e+01   1.5000000e-02   1.9550180e-04   2.1250000e+00
   2.0110000e+03   9.0000000e+00   1.3000000e+01  -1.9550000e+02   2.0855000e+01   3.6795000e+01   1.5000000e-02   1.9542238e-04   2.2100000e+00
   2.0110000e+03   9.0000000e+00   1.3000000e+01  -2.0010000e+02   2.0603000e+01   3.6775000e+01   1.5000000e-02   1.7209158e-04   2.2100000e+00
   2.0110000e+03   9.0000000e+00   1.3000000e+01  -2.1000000e+02   2.0140000e+01   3.6728000e+01   1.5000000e-02   2.0681967e-04   2.3800000e+00
   2.0110000e+03   9.0000000e+00   1.3000000e+01  -2.2040000e+02   1.9834000e+01   3.6699000e+01   7.0000000e-03   2.0672524e-04   2.5500000e+00
   2.0110000e+03   9.0000000e+00   1.3000000e+01  -2.3030000e+02   1.9510000e+01   3.6658000e+01   1.5000000e-02   2.0664001e-04   2.2950000e+00
   2.0110000e+03   9.0000000e+00   1.3000000e+01  -2.3990000e+02   1.9107000e+01   3.6617000e+01   7.0000000e-03   1.7165042e-04   2.3800000e+00
   2.0110000e+03   9.0000000e+00   1.3000000e+01  -2.5010000e+02   1.8878000e+01   3.6589000e+01   7.0000000e-03   1.8317036e-04   2.3800000e+00
   2.0110000e+03   9.0000000e+00   1.3000000e+01  -2.6070000e+02   1.8354000e+01   3.6512000e+01   7.0000000e-03   1.8301574e-04   2.3800000e+00
   2.0110000e+03   9.0000000e+00   1.3000000e+01  -2.7040000e+02   1.8006000e+01   3.6451000e+01   2.2000000e-02   1.8292347e-04   2.2950000e+00
   2.0110000e+03   9.0000000e+00   1.3000000e+01  -2.8020000e+02   1.7773000e+01   3.6434000e+01   1.5000000e-02   1.8280508e-04   2.2950000e+00
   2.0110000e+03   9.0000000e+00   1.3000000e+01  -2.9050000e+02   1.7320000e+01   3.6353000e+01   1.5000000e-02   2.1759031e-04   2.5500000e+00
   2.0110000e+03   9.0000000e+00   1.3000000e+01  -3.0000000e+02   1.7072000e+01   3.6310000e+01   1.5000000e-02   2.1750583e-04   2.2950000e+00
   2.0110000e+03   9.0000000e+00   1.3000000e+01  -3.0990000e+02   1.6743000e+01   3.6258000e+01   1.5000000e-02   2.1737580e-04   2.2950000e+00
   2.0110000e+03   9.0000000e+00   1.3000000e+01  -3.2010000e+02   1.6432000e+01   3.6198000e+01   7.0000000e-03   2.0560470e-04   2.3800000e+00
   2.0110000e+03   9.0000000e+00   1.3000000e+01  -3.3030000e+02   1.6263000e+01   3.6165000e+01   7.0000000e-03   1.9395126e-04   2.2100000e+00
   2.0110000e+03   9.0000000e+00   1.3000000e+01  -3.3960000e+02   1.6151000e+01   3.6144000e+01   1.5000000e-02   2.1716655e-04   2.3800000e+00
   2.0110000e+03   9.0000000e+00   1.3000000e+01  -3.5020000e+02   1.5926000e+01   3.6105000e+01   2.2000000e-02   2.1707077e-04   2.3800000e+00
   2.0110000e+03   9.0000000e+00   1.3000000e+01  -3.5990000e+02   1.5517000e+01   3.6035000e+01   7.0000000e-03   2.1688504e-04   2.4650000e+00
   2.0110000e+03   9.0000000e+00   1.3000000e+01  -3.7060000e+02   1.5194000e+01   3.5983000e+01   2.9000000e-02   2.5157383e-04   2.4650000e+00
   2.0110000e+03   9.0000000e+00   1.3000000e+01  -3.8000000e+02   1.4965000e+01   3.5939000e+01   2.9000000e-02   2.5146946e-04   2.3800000e+00
   2.0110000e+03   9.0000000e+00   1.3000000e+01  -3.9040000e+02   1.4444000e+01   3.5851000e+01   2.2000000e-02   2.5119039e-04   2.4650000e+00
   2.0110000e+03   9.0000000e+00   1.3000000e+01  -4.0020000e+02   1.4093000e+01   3.5796000e+01   1.5000000e-02   2.0446495e-04   2.4650000e+00
   2.0110000e+03   9.0000000e+00   1.3000000e+01  -4.0860000e+02   1.3782000e+01   3.5742000e+01   2.2000000e-02   2.3920606e-04   2.3800000e+00
   2.0110000e+03   9.0000000e+00   1.3000000e+01  -4.2020000e+02   1.3278000e+01   3.5661000e+01   2.2000000e-02   2.3888128e-04   2.6350000e+00
   2.0110000e+03   9.0000000e+00   1.3000000e+01  -4.3040000e+02   1.2727000e+01   3.5571000e+01   2.9000000e-02   2.3850668e-04   2.4650000e+00
   2.0110000e+03   9.0000000e+00   1.3000000e+01  -4.4020000e+02   1.2491000e+01   3.5538000e+01   2.2000000e-02   2.3832634e-04   2.5500000e+00
   2.0110000e+03   9.0000000e+00   1.3000000e+01  -4.5050000e+02   1.2269000e+01   3.5503000e+01   2.2000000e-02   2.2649696e-04   2.5500000e+00
   2.0110000e+03   9.0000000e+00   1.3000000e+01  -4.6050000e+02   1.2081000e+01   3.5475000e+01   1.5000000e-02   2.1475714e-04   2.5500000e+00
   2.0110000e+03   9.0000000e+00   1.3000000e+01  -4.6990000e+02   1.1916000e+01   3.5450000e+01   2.2000000e-02   1.7970462e-04   2.7200000e+00
   2.0110000e+03   9.0000000e+00   1.3000000e+01  -4.8060000e+02   1.1630000e+01   3.5405000e+01   2.9000000e-02   2.1440086e-04   2.6350000e+00
   2.0110000e+03   9.0000000e+00   1.3000000e+01  -4.9020000e+02   1.1431000e+01   3.5373000e+01   2.2000000e-02   2.1424095e-04   2.5500000e+00
   2.0110000e+03   9.0000000e+00   1.3000000e+01  -5.0020000e+02   1.1324000e+01   3.5356000e+01   3.7000000e-02   2.3741125e-04   2.6350000e+00
   2.0110000e+03   9.0000000e+00   1.3000000e+01  -5.2050000e+02   1.0809000e+01   3.5288000e+01   2.9000000e-02   2.4853730e-04   2.6350000e+00
   2.0110000e+03   9.0000000e+00   1.3000000e+01  -5.3970000e+02   1.0338000e+01   3.5228000e+01   2.9000000e-02   2.4808529e-04   2.6350000e+00
   2.0110000e+03   9.0000000e+00   1.3000000e+01  -5.5980000e+02   9.9210000e+00   3.5173000e+01   2.9000000e-02   2.4767375e-04   2.7200000e+00
   2.0110000e+03   9.0000000e+00   1.3000000e+01  -5.7950000e+02   9.5920000e+00   3.5130000e+01   3.7000000e-02   2.4733765e-04   2.5500000e+00
   2.0110000e+03   9.0000000e+00   1.3000000e+01  -6.0050000e+02   9.3110000e+00   3.5095000e+01   3.7000000e-02   2.1218760e-04   2.6350000e+00
   2.0110000e+03   9.0000000e+00   1.3000000e+01  -6.2540000e+02   8.8850000e+00   3.5044000e+01   2.9000000e-02   2.2331062e-04   2.5500000e+00
   2.0110000e+03   9.0000000e+00   1.3000000e+01  -6.4990000e+02   8.5140000e+00   3.5004000e+01   3.7000000e-02   2.2287750e-04   2.7200000e+00
   2.0110000e+03   9.0000000e+00   1.3000000e+01  -6.7520000e+02   8.2230000e+00   3.4984000e+01   2.9000000e-02   2.5742506e-04   2.8900000e+00
   2.0110000e+03   9.0000000e+00   1.3000000e+01  -7.0000000e+02   7.8230000e+00   3.4952000e+01   2.9000000e-02   2.5690734e-04   2.8050000e+00
   2.0110000e+03   9.0000000e+00   1.3000000e+01  -7.2480000e+02   7.5670000e+00   3.4949000e+01   2.9000000e-02   2.5652684e-04   2.8900000e+00
   2.0110000e+03   9.0000000e+00   1.3000000e+01  -7.5070000e+02   7.2740000e+00   3.4934000e+01   3.7000000e-02   2.3285300e-04   2.8050000e+00
   2.0110000e+03   9.0000000e+00   1.3000000e+01  -7.7540000e+02   7.0010000e+00   3.4923000e+01   2.9000000e-02   2.4404467e-04   2.9750000e+00
   2.0110000e+03   9.0000000e+00   1.3000000e+01  -7.9970000e+02   6.7950000e+00   3.4915000e+01   3.7000000e-02   2.4373600e-04   3.1450000e+00
   2.0110000e+03   9.0000000e+00   1.3000000e+01  -8.2480000e+02   6.6140000e+00   3.4912000e+01   2.9000000e-02   2.4345178e-04   3.0600000e+00
   2.0110000e+03   9.0000000e+00   1.3000000e+01  -8.5040000e+02   6.3200000e+00   3.4908000e+01   3.7000000e-02   2.3138766e-04   2.8900000e+00
   2.0110000e+03   9.0000000e+00   1.3000000e+01  -8.7450000e+02   6.0770000e+00   3.4904000e+01   3.7000000e-02   2.3099385e-04   2.9750000e+00
   2.0110000e+03   9.0000000e+00   1.3000000e+01  -8.9980000e+02   5.8680000e+00   3.4903000e+01   2.9000000e-02   2.1897994e-04   3.1450000e+00
   2.0110000e+03   9.0000000e+00   1.3000000e+01  -9.2500000e+02   5.6690000e+00   3.4910000e+01   3.7000000e-02   2.3028870e-04   2.9750000e+00
   2.0110000e+03   9.0000000e+00   1.3000000e+01  -9.4990000e+02   5.5030000e+00   3.4915000e+01   2.9000000e-02   2.2999076e-04   3.0600000e+00
   2.0110000e+03   9.0000000e+00   1.3000000e+01  -9.7540000e+02   5.3930000e+00   3.4918000e+01   2.9000000e-02   2.2979251e-04   3.0600000e+00
   2.0110000e+03   9.0000000e+00   1.3000000e+01  -9.9800000e+02   5.2940000e+00   3.4922000e+01   1.5000000e-02   2.2960987e-04   3.1450000e+00
   2.0110000e+03   9.0000000e+00   1.3000000e+01  -1.0485000e+03   5.1740000e+00   3.4925000e+01   4.4000000e-02   2.2939159e-04   3.2300000e+00
   2.0110000e+03   9.0000000e+00   1.3000000e+01  -1.0981000e+03   4.9660000e+00   3.4934000e+01   2.9000000e-02   2.2900045e-04   3.1450000e+00
   2.0110000e+03   9.0000000e+00   1.3000000e+01  -1.1482000e+03   4.8210000e+00   3.4939000e+01   3.7000000e-02   1.7054737e-04   3.0600000e+00
   2.0110000e+03   9.0000000e+00   1.3000000e+01  -1.1985000e+03   4.6340000e+00   3.4947000e+01   2.2000000e-02   1.8185376e-04   3.1450000e+00
   2.0110000e+03   9.0000000e+00   1.3000000e+01  -1.2484000e+03   4.5220000e+00   3.4952000e+01   3.7000000e-02   1.8163691e-04   3.0600000e+00
   2.0110000e+03   9.0000000e+00   1.3000000e+01  -1.2991000e+03   4.4300000e+00   3.4956000e+01   2.2000000e-02   1.8145804e-04   3.2300000e+00
   2.0110000e+03   9.0000000e+00   1.3000000e+01  -1.3482000e+03   4.3800000e+00   3.4959000e+01   2.9000000e-02   1.6969383e-04   3.1450000e+00
   2.0110000e+03   9.0000000e+00   1.3000000e+01  -1.3984000e+03   4.3400000e+00   3.4962000e+01   2.9000000e-02   2.0453518e-04   3.2300000e+00
   2.0110000e+03   9.0000000e+00   1.3000000e+01  -1.4473000e+03   4.3200000e+00   3.4964000e+01   2.9000000e-02   2.0449323e-04   2.9750000e+00
   2.0110000e+03   9.0000000e+00   1.3000000e+01  -1.4982000e+03   4.3080000e+00   3.4965000e+01   2.2000000e-02   2.0446852e-04   3.0600000e+00
   2.0110000e+03   9.0000000e+00   1.8000000e+01  -1.2300000e+01   2.9793000e+01   3.5854000e+01   5.8000000e-02   3.6110727e-04   1.2750000e+00
   2.0110000e+03   9.0000000e+00   1.8000000e+01  -1.7100000e+01   2.9793000e+01   3.5855000e+01   7.3000000e-02   3.6110514e-04   1.1900000e+00
   2.0110000e+03   9.0000000e+00   1.8000000e+01  -2.2600000e+01   2.9790000e+01   3.5852000e+01   7.3000000e-02   3.3835178e-04   1.3600000e+00
   2.0110000e+03   9.0000000e+00   1.8000000e+01  -2.8800000e+01   2.9763000e+01   3.5849000e+01   6.6000000e-02   3.3836236e-04   8.5000000e-01
   2.0110000e+03   9.0000000e+00   1.8000000e+01  -3.4400000e+01   2.9718000e+01   3.5843000e+01   8.8000000e-02   3.2629065e-04   1.3600000e+00
   2.0110000e+03   9.0000000e+00   1.8000000e+01  -4.0500000e+01   2.9715000e+01   3.5842000e+01   9.5000000e-02   3.2629323e-04   1.2750000e+00
   2.0110000e+03   9.0000000e+00   1.8000000e+01  -4.4900000e+01   2.9711000e+01   3.5841000e+01   1.0200000e-01   3.2629596e-04   1.1900000e+00
   2.0110000e+03   9.0000000e+00   1.8000000e+01  -5.0200000e+01   2.9709000e+01   3.5841000e+01   1.1000000e-01   3.4976773e-04   1.1900000e+00
   2.0110000e+03   9.0000000e+00   1.8000000e+01  -5.5600000e+01   2.9705000e+01   3.5842000e+01   1.2400000e-01   3.4976622e-04   9.3500000e-01
   2.0110000e+03   9.0000000e+00   1.8000000e+01  -6.0700000e+01   2.9697000e+01   3.5841000e+01   1.3900000e-01   3.4976955e-04   1.1050000e+00
   2.0110000e+03   9.0000000e+00   1.8000000e+01  -6.5300000e+01   2.9514000e+01   3.5842000e+01   1.6100000e-01   3.4979395e-04   1.2750000e+00
   2.0110000e+03   9.0000000e+00   1.8000000e+01  -7.0500000e+01   2.8725000e+01   3.5907000e+01   2.4100000e-01   3.3836583e-04   1.2750000e+00
   2.0110000e+03   9.0000000e+00   1.8000000e+01  -7.5300000e+01   2.8281000e+01   3.5915000e+01   2.4100000e-01   3.8461373e-04   1.4450000e+00
   2.0110000e+03   9.0000000e+00   1.8000000e+01  -8.0400000e+01   2.8104000e+01   3.5943000e+01   3.3600000e-01   3.9665534e-04   1.2750000e+00
   2.0110000e+03   9.0000000e+00   1.8000000e+01  -8.5600000e+01   2.7882000e+01   3.5946000e+01   3.3600000e-01   3.9665830e-04   1.3600000e+00
   2.0110000e+03   9.0000000e+00   1.8000000e+01  -8.9200000e+01   2.7701000e+01   3.5953000e+01   3.8000000e-01   3.9664868e-04   1.5300000e+00
   2.0110000e+03   9.0000000e+00   1.8000000e+01  -9.4600000e+01   2.7461000e+01   3.5992000e+01   4.3800000e-01   4.3142112e-04   1.5300000e+00
   2.0110000e+03   9.0000000e+00   1.8000000e+01  -1.0020000e+02   2.7307000e+01   3.6032000e+01   7.0800000e-01   4.3133659e-04   1.7000000e+00
   2.0110000e+03   9.0000000e+00   1.8000000e+01  -1.0520000e+02   2.7185000e+01   3.6053000e+01   9.2700000e-01   4.4267133e-04   1.7000000e+00
   2.0110000e+03   9.0000000e+00   1.8000000e+01  -1.1020000e+02   2.7014000e+01   3.6096000e+01   8.5400000e-01   4.4257734e-04   1.8700000e+00
   2.0110000e+03   9.0000000e+00   1.8000000e+01  -1.1360000e+02   2.6918000e+01   3.6124000e+01   8.1000000e-01   4.4251555e-04   1.8700000e+00
   2.0110000e+03   9.0000000e+00   1.8000000e+01  -1.1830000e+02   2.6700000e+01   3.6191000e+01   6.3500000e-01   4.3098569e-04   1.7000000e+00
   2.0110000e+03   9.0000000e+00   1.8000000e+01  -1.2520000e+02   2.6472000e+01   3.6225000e+01   5.3300000e-01   4.0743073e-04   1.9550000e+00
   2.0110000e+03   9.0000000e+00   1.8000000e+01  -1.3020000e+02   2.6291000e+01   3.6313000e+01   4.2300000e-01   4.0723279e-04   1.9550000e+00
   2.0110000e+03   9.0000000e+00   1.8000000e+01  -1.3850000e+02   2.6034000e+01   3.6398000e+01   2.8500000e-01   3.8356123e-04   1.9550000e+00
   2.0110000e+03   9.0000000e+00   1.8000000e+01  -1.4570000e+02   2.5860000e+01   3.6469000e+01   1.7500000e-01   2.6724667e-04   1.9550000e+00
   2.0110000e+03   9.0000000e+00   1.8000000e+01  -1.5030000e+02   2.5615000e+01   3.6530000e+01   1.7500000e-01   1.7405906e-04   2.1250000e+00
   2.0110000e+03   9.0000000e+00   1.8000000e+01  -1.5570000e+02   2.5368000e+01   3.6584000e+01   1.0200000e-01   1.8550779e-04   2.0400000e+00
   2.0110000e+03   9.0000000e+00   1.8000000e+01  -1.6050000e+02   2.5269000e+01   3.6604000e+01   8.0000000e-02   1.8545209e-04   2.2100000e+00
   2.0110000e+03   9.0000000e+00   1.8000000e+01  -1.6590000e+02   2.4885000e+01   3.6608000e+01   6.6000000e-02   1.8538518e-04   2.2100000e+00
   2.0110000e+03   9.0000000e+00   1.8000000e+01  -1.7030000e+02   2.4624000e+01   3.6708000e+01   6.6000000e-02   1.7353490e-04   2.1250000e+00
   2.0110000e+03   9.0000000e+00   1.8000000e+01  -1.7550000e+02   2.4290000e+01   3.6766000e+01   5.1000000e-02   1.7334729e-04   2.2950000e+00
   2.0110000e+03   9.0000000e+00   1.8000000e+01  -1.7870000e+02   2.3955000e+01   3.6803000e+01   4.4000000e-02   1.7319607e-04   2.2100000e+00
   2.0110000e+03   9.0000000e+00   1.8000000e+01  -1.8340000e+02   2.3681000e+01   3.6830000e+01   2.9000000e-02   1.9633156e-04   2.2100000e+00
   2.0110000e+03   9.0000000e+00   1.8000000e+01  -1.9030000e+02   2.3271000e+01   3.6860000e+01   4.4000000e-02   1.9616028e-04   2.2100000e+00
   2.0110000e+03   9.0000000e+00   1.8000000e+01  -1.9540000e+02   2.2904000e+01   3.6874000e+01   2.9000000e-02   1.9602413e-04   2.2950000e+00
   2.0110000e+03   9.0000000e+00   1.8000000e+01  -2.0020000e+02   2.2653000e+01   3.6872000e+01   2.9000000e-02   1.9595006e-04   2.1250000e+00
   2.0110000e+03   9.0000000e+00   1.8000000e+01  -2.1060000e+02   2.1932000e+01   3.6854000e+01   1.5000000e-02   1.6081589e-04   2.2100000e+00
   2.0110000e+03   9.0000000e+00   1.8000000e+01  -2.2050000e+02   2.1639000e+01   3.6855000e+01   2.2000000e-02   1.6070178e-04   2.2100000e+00
   2.0110000e+03   9.0000000e+00   1.8000000e+01  -2.2970000e+02   2.1242000e+01   3.6830000e+01   7.0000000e-03   1.7225803e-04   1.8700000e+00
   2.0110000e+03   9.0000000e+00   1.8000000e+01  -2.4030000e+02   2.0830000e+01   3.6796000e+01   1.5000000e-02   1.7215091e-04   2.4650000e+00
   2.0110000e+03   9.0000000e+00   1.8000000e+01  -2.5000000e+02   2.0378000e+01   3.6753000e+01   1.5000000e-02   1.7203169e-04   2.3800000e+00
   2.0110000e+03   9.0000000e+00   1.8000000e+01  -2.6040000e+02   1.9920000e+01   3.6711000e+01   1.5000000e-02   1.7189264e-04   2.3800000e+00
   2.0110000e+03   9.0000000e+00   1.8000000e+01  -2.7060000e+02   1.9736000e+01   3.6688000e+01   1.5000000e-02   1.4858758e-04   2.5500000e+00
   2.0110000e+03   9.0000000e+00   1.8000000e+01  -2.8060000e+02   1.9393000e+01   3.6638000e+01   1.5000000e-02   1.6010237e-04   2.4650000e+00
   2.0110000e+03   9.0000000e+00   1.8000000e+01  -2.9040000e+02   1.9122000e+01   3.6610000e+01   1.5000000e-02   1.6000951e-04   2.4650000e+00
   2.0110000e+03   9.0000000e+00   1.8000000e+01  -3.0010000e+02   1.8779000e+01   3.6561000e+01   7.0000000e-03   1.5991358e-04   2.2100000e+00
   2.0110000e+03   9.0000000e+00   1.8000000e+01  -3.1010000e+02   1.8486000e+01   3.6521000e+01   7.0000000e-03   1.5982093e-04   2.2950000e+00
   2.0110000e+03   9.0000000e+00   1.8000000e+01  -3.2060000e+02   1.8198000e+01   3.6482000e+01   7.0000000e-03   1.5972311e-04   2.2950000e+00
   2.0110000e+03   9.0000000e+00   1.8000000e+01  -3.3000000e+02   1.7943000e+01   3.6445000e+01   7.0000000e-03   1.5963681e-04   2.2100000e+00
   2.0110000e+03   9.0000000e+00   1.8000000e+01  -3.4050000e+02   1.7699000e+01   3.6408000e+01   1.5000000e-02   1.5955327e-04   2.2950000e+00
   2.0110000e+03   9.0000000e+00   1.8000000e+01  -3.5030000e+02   1.7511000e+01   3.6372000e+01   1.5000000e-02   1.5950224e-04   2.2950000e+00
   2.0110000e+03   9.0000000e+00   1.8000000e+01  -3.6010000e+02   1.7151000e+01   3.6316000e+01   1.5000000e-02   1.9429192e-04   2.2950000e+00
   2.0110000e+03   9.0000000e+00   1.8000000e+01  -3.6770000e+02   1.7072000e+01   3.6302000e+01   7.0000000e-03   1.9426519e-04   2.2950000e+00
   2.0110000e+03   9.0000000e+00   1.8000000e+01  -3.8070000e+02   1.6770000e+01   3.6256000e+01   7.0000000e-03   1.9414238e-04   2.2950000e+00
   2.0110000e+03   9.0000000e+00   1.8000000e+01  -3.9010000e+02   1.6511000e+01   3.6215000e+01   7.0000000e-03   2.0562857e-04   2.2100000e+00
   2.0110000e+03   9.0000000e+00   1.8000000e+01  -4.0070000e+02   1.6089000e+01   3.6138000e+01   7.0000000e-03   2.0546549e-04   2.2950000e+00
   2.0110000e+03   9.0000000e+00   1.8000000e+01  -4.1080000e+02   1.5900000e+01   3.6105000e+01   7.0000000e-03   2.0538493e-04   2.3800000e+00
   2.0110000e+03   9.0000000e+00   1.8000000e+01  -4.2010000e+02   1.5695000e+01   3.6074000e+01   7.0000000e-03   2.1694859e-04   2.3800000e+00
   2.0110000e+03   9.0000000e+00   1.8000000e+01  -4.2980000e+02   1.5480000e+01   3.6035000e+01   7.0000000e-03   2.1685364e-04   2.3800000e+00
   2.0110000e+03   9.0000000e+00   1.8000000e+01  -4.4060000e+02   1.5107000e+01   3.5970000e+01   1.5000000e-02   2.2826832e-04   2.3800000e+00
   2.0110000e+03   9.0000000e+00   1.8000000e+01  -4.5040000e+02   1.4750000e+01   3.5903000e+01   1.5000000e-02   2.2809801e-04   2.5500000e+00
   2.0110000e+03   9.0000000e+00   1.8000000e+01  -4.6060000e+02   1.4635000e+01   3.5883000e+01   1.5000000e-02   2.2803758e-04   2.3800000e+00
   2.0110000e+03   9.0000000e+00   1.8000000e+01  -4.7060000e+02   1.4288000e+01   3.5824000e+01   2.9000000e-02   2.1625268e-04   2.5500000e+00
   2.0110000e+03   9.0000000e+00   1.8000000e+01  -4.7990000e+02   1.4148000e+01   3.5799000e+01   2.9000000e-02   2.2776900e-04   2.3800000e+00
   2.0110000e+03   9.0000000e+00   1.8000000e+01  -4.9050000e+02   1.3812000e+01   3.5744000e+01   1.5000000e-02   2.2756648e-04   2.4650000e+00
   2.0110000e+03   9.0000000e+00   1.8000000e+01  -5.0000000e+02   1.3527000e+01   3.5698000e+01   1.5000000e-02   2.5064447e-04   2.4650000e+00
   2.0110000e+03   9.0000000e+00   1.8000000e+01  -5.2000000e+02   1.3116000e+01   3.5630000e+01   2.2000000e-02   2.5037733e-04   2.5500000e+00
   2.0110000e+03   9.0000000e+00   1.8000000e+01  -5.4020000e+02   1.2520000e+01   3.5538000e+01   2.2000000e-02   2.4995140e-04   2.3800000e+00
   2.0110000e+03   9.0000000e+00   1.8000000e+01  -5.6040000e+02   1.2027000e+01   3.5463000e+01   1.5000000e-02   2.2631706e-04   2.6350000e+00
   2.0110000e+03   9.0000000e+00   1.8000000e+01  -5.8040000e+02   1.1559000e+01   3.5396000e+01   2.2000000e-02   2.2593214e-04   2.7200000e+00
   2.0110000e+03   9.0000000e+00   1.8000000e+01  -6.0010000e+02   1.0999000e+01   3.5319000e+01   2.9000000e-02   1.7892448e-04   2.7200000e+00
   2.0110000e+03   9.0000000e+00   1.8000000e+01  -6.2520000e+02   1.0415000e+01   3.5232000e+01   2.9000000e-02   2.4817387e-04   2.5500000e+00
   2.0110000e+03   9.0000000e+00   1.8000000e+01  -6.4980000e+02   9.9980000e+00   3.5183000e+01   3.7000000e-02   2.4775121e-04   2.8050000e+00
   2.0110000e+03   9.0000000e+00   1.8000000e+01  -6.7530000e+02   9.4580000e+00   3.5108000e+01   2.9000000e-02   2.5887313e-04   2.6350000e+00
   2.0110000e+03   9.0000000e+00   1.8000000e+01  -7.0050000e+02   8.8180000e+00   3.5025000e+01   1.5000000e-02   2.6977707e-04   2.8050000e+00
   2.0110000e+03   9.0000000e+00   1.8000000e+01  -7.2510000e+02   8.3630000e+00   3.4983000e+01   2.9000000e-02   2.6922497e-04   2.7200000e+00
   2.0110000e+03   9.0000000e+00   1.8000000e+01  -7.5000000e+02   8.1230000e+00   3.4965000e+01   2.9000000e-02   2.6891642e-04   2.8050000e+00
   2.0110000e+03   9.0000000e+00   1.8000000e+01  -7.7510000e+02   7.7770000e+00   3.4941000e+01   3.7000000e-02   2.6845765e-04   2.8050000e+00
   2.0110000e+03   9.0000000e+00   1.8000000e+01  -7.9990000e+02   7.5560000e+00   3.4925000e+01   3.7000000e-02   2.4490230e-04   2.8050000e+00
   2.0110000e+03   9.0000000e+00   1.8000000e+01  -8.2510000e+02   7.3630000e+00   3.4916000e+01   3.7000000e-02   2.4462716e-04   2.8050000e+00
   2.0110000e+03   9.0000000e+00   1.8000000e+01  -8.5010000e+02   7.0480000e+00   3.4902000e+01   2.2000000e-02   2.4416884e-04   2.9750000e+00
   2.0110000e+03   9.0000000e+00   1.8000000e+01  -8.7500000e+02   6.8650000e+00   3.4893000e+01   2.2000000e-02   2.3230680e-04   2.7200000e+00
   2.0110000e+03   9.0000000e+00   1.8000000e+01  -8.9980000e+02   6.6710000e+00   3.4890000e+01   4.4000000e-02   2.0874486e-04   2.9750000e+00
   2.0110000e+03   9.0000000e+00   1.8000000e+01  -9.2360000e+02   6.4760000e+00   3.4900000e+01   2.2000000e-02   2.7817884e-04   2.8050000e+00
   2.0110000e+03   9.0000000e+00   1.8000000e+01  -9.5030000e+02   6.2560000e+00   3.4900000e+01   2.9000000e-02   2.7781734e-04   2.9750000e+00
   2.0110000e+03   9.0000000e+00   1.8000000e+01  -9.7530000e+02   6.1360000e+00   3.4901000e+01   2.9000000e-02   2.7761571e-04   3.0600000e+00
   2.0110000e+03   9.0000000e+00   1.8000000e+01  -9.9870000e+02   5.9380000e+00   3.4900000e+01   2.9000000e-02   2.4236353e-04   3.0600000e+00
   2.0110000e+03   9.0000000e+00   1.8000000e+01  -1.0487000e+03   5.6110000e+00   3.4911000e+01   3.7000000e-02   2.4178021e-04   3.1450000e+00
   2.0110000e+03   9.0000000e+00   1.8000000e+01  -1.0983000e+03   5.2780000e+00   3.4921000e+01   2.2000000e-02   2.4117772e-04   3.0600000e+00
   2.0110000e+03   9.0000000e+00   1.8000000e+01  -1.1487000e+03   5.0280000e+00   3.4931000e+01   2.9000000e-02   2.0586019e-04   3.1450000e+00
   2.0110000e+03   9.0000000e+00   1.8000000e+01  -1.1982000e+03   4.8930000e+00   3.4936000e+01   2.2000000e-02   1.9394220e-04   3.1450000e+00
   2.0110000e+03   9.0000000e+00   1.8000000e+01  -1.2483000e+03   4.6580000e+00   3.4946000e+01   2.9000000e-02   1.9349336e-04   3.1450000e+00
   2.0110000e+03   9.0000000e+00   1.8000000e+01  -1.2979000e+03   4.5260000e+00   3.4952000e+01   3.7000000e-02   1.9323773e-04   2.9750000e+00
   2.0110000e+03   9.0000000e+00   1.8000000e+01  -1.3484000e+03   4.4340000e+00   3.4957000e+01   2.9000000e-02   1.8146298e-04   3.0600000e+00
   2.0110000e+03   9.0000000e+00   1.8000000e+01  -1.3985000e+03   4.4020000e+00   3.4958000e+01   2.9000000e-02   1.8140152e-04   3.1450000e+00
   2.0110000e+03   9.0000000e+00   1.8000000e+01  -1.4472000e+03   4.3620000e+00   3.4960000e+01   2.9000000e-02   1.8132271e-04   3.1450000e+00
   2.0110000e+03   9.0000000e+00   1.8000000e+01  -1.4955000e+03   4.3400000e+00   3.4963000e+01   3.7000000e-02   1.8127466e-04   3.0600000e+00
   2.0110000e+03   9.0000000e+00   1.8000000e+01  -1.5041000e+03   4.3390000e+00   3.4963000e+01   2.2000000e-02   2.0453089e-04   3.0600000e+00
   2.0110000e+03   9.0000000e+00   2.4000000e+01  -1.0400000e+01   2.9554000e+01   3.5624000e+01   1.3100000e-01   3.1540068e-04   1.1050000e+00
   2.0110000e+03   9.0000000e+00   2.4000000e+01  -1.5600000e+01   2.9553000e+01   3.5642000e+01   1.1000000e-01   3.3883393e-04   1.1900000e+00
   2.0110000e+03   9.0000000e+00   2.4000000e+01  -1.9900000e+01   2.9597000e+01   3.5696000e+01   1.1000000e-01   3.3871263e-04   1.1900000e+00
   2.0110000e+03   9.0000000e+00   2.4000000e+01  -2.4700000e+01   2.9601000e+01   3.5727000e+01   1.3100000e-01   3.3864606e-04   1.1050000e+00
   2.0110000e+03   9.0000000e+00   2.4000000e+01  -3.0100000e+01   2.9578000e+01   3.5747000e+01   1.3100000e-01   3.2651545e-04   1.1900000e+00
   2.0110000e+03   9.0000000e+00   2.4000000e+01  -3.5000000e+01   2.9607000e+01   3.5770000e+01   1.3900000e-01   3.3855370e-04   1.1050000e+00
   2.0110000e+03   9.0000000e+00   2.4000000e+01  -3.9900000e+01   2.9610000e+01   3.5775000e+01   1.3900000e-01   3.3854263e-04   1.1900000e+00
   2.0110000e+03   9.0000000e+00   2.4000000e+01  -4.5200000e+01   2.9574000e+01   3.5766000e+01   1.3100000e-01   3.3856696e-04   1.1050000e+00
   2.0110000e+03   9.0000000e+00   2.4000000e+01  -4.9900000e+01   2.9607000e+01   3.5790000e+01   1.5300000e-01   3.3851117e-04   1.1900000e+00
   2.0110000e+03   9.0000000e+00   2.4000000e+01  -5.5500000e+01   2.9567000e+01   3.5795000e+01   1.9700000e-01   3.9682933e-04   1.2750000e+00
   2.0110000e+03   9.0000000e+00   2.4000000e+01  -5.9400000e+01   2.9544000e+01   3.5807000e+01   2.2600000e-01   3.9680707e-04   1.1900000e+00
   2.0110000e+03   9.0000000e+00   2.4000000e+01  -6.5600000e+01   2.9379000e+01   3.5840000e+01   2.7700000e-01   3.9675935e-04   1.1900000e+00
   2.0110000e+03   9.0000000e+00   2.4000000e+01  -7.0300000e+01   2.9229000e+01   3.5854000e+01   2.7000000e-01   4.4298016e-04   1.3600000e+00
   2.0110000e+03   9.0000000e+00   2.4000000e+01  -7.5400000e+01   2.8536000e+01   3.5896000e+01   3.0700000e-01   4.4295959e-04   1.5300000e+00
   2.0110000e+03   9.0000000e+00   2.4000000e+01  -8.0800000e+01   2.7903000e+01   3.5989000e+01   4.6700000e-01   4.4279794e-04   1.4450000e+00
   2.0110000e+03   9.0000000e+00   2.4000000e+01  -8.5300000e+01   2.7497000e+01   3.6008000e+01   5.0400000e-01   4.7761852e-04   1.6150000e+00
   2.0110000e+03   9.0000000e+00   2.4000000e+01  -9.0300000e+01   2.7142000e+01   3.6110000e+01   6.1300000e-01   4.8878158e-04   1.5300000e+00
   2.0110000e+03   9.0000000e+00   2.4000000e+01  -9.4700000e+01   2.6765000e+01   3.6178000e+01   7.3700000e-01   4.8862766e-04   1.7850000e+00
   2.0110000e+03   9.0000000e+00   2.4000000e+01  -1.0000000e+02   2.6505000e+01   3.6236000e+01   7.5200000e-01   5.2334411e-04   1.8700000e+00
   2.0110000e+03   9.0000000e+00   2.4000000e+01  -1.0520000e+02   2.6172000e+01   3.6333000e+01   6.8600000e-01   5.2311647e-04   1.7850000e+00
   2.0110000e+03   9.0000000e+00   2.4000000e+01  -1.0990000e+02   2.6006000e+01   3.6379000e+01   6.5000000e-01   5.2300525e-04   1.7850000e+00
   2.0110000e+03   9.0000000e+00   2.4000000e+01  -1.1370000e+02   2.5833000e+01   3.6432000e+01   4.3800000e-01   5.2287670e-04   1.9550000e+00
   2.0110000e+03   9.0000000e+00   2.4000000e+01  -1.1850000e+02   2.5710000e+01   3.6476000e+01   4.7500000e-01   5.2277074e-04   2.0400000e+00
   2.0110000e+03   9.0000000e+00   2.4000000e+01  -1.2510000e+02   2.5185000e+01   3.6594000e+01   3.8700000e-01   4.7622297e-04   2.0400000e+00
   2.0110000e+03   9.0000000e+00   2.4000000e+01  -1.3470000e+02   2.4861000e+01   3.6673000e+01   3.1400000e-01   4.2977386e-04   2.0400000e+00
   2.0110000e+03   9.0000000e+00   2.4000000e+01  -1.3940000e+02   2.4573000e+01   3.6730000e+01   3.0700000e-01   4.0613102e-04   1.9550000e+00
   2.0110000e+03   9.0000000e+00   2.4000000e+01  -1.4550000e+02   2.4328000e+01   3.6767000e+01   2.7000000e-01   3.5906207e-04   2.0400000e+00
   2.0110000e+03   9.0000000e+00   2.4000000e+01  -1.5050000e+02   2.3973000e+01   3.6813000e+01   1.9700000e-01   3.2403659e-04   1.9550000e+00
   2.0110000e+03   9.0000000e+00   2.4000000e+01  -1.5520000e+02   2.3780000e+01   3.6846000e+01   2.4100000e-01   2.6609632e-04   2.0400000e+00
   2.0110000e+03   9.0000000e+00   2.4000000e+01  -1.5990000e+02   2.3515000e+01   3.6874000e+01   1.1700000e-01   2.6597059e-04   2.1250000e+00
   2.0110000e+03   9.0000000e+00   2.4000000e+01  -1.6510000e+02   2.3207000e+01   3.6880000e+01   1.0200000e-01   2.6587436e-04   2.1250000e+00
   2.0110000e+03   9.0000000e+00   2.4000000e+01  -1.7000000e+02   2.2971000e+01   3.6889000e+01   8.8000000e-02   2.6578682e-04   2.1250000e+00
   2.0110000e+03   9.0000000e+00   2.4000000e+01  -1.7510000e+02   2.2831000e+01   3.6890000e+01   6.6000000e-02   1.9596795e-04   2.2100000e+00
   2.0110000e+03   9.0000000e+00   2.4000000e+01  -1.8030000e+02   2.2546000e+01   3.6896000e+01   5.8000000e-02   1.9586449e-04   2.1250000e+00
   2.0110000e+03   9.0000000e+00   2.4000000e+01  -1.8560000e+02   2.2248000e+01   3.6886000e+01   2.9000000e-02   1.8412005e-04   2.1250000e+00
   2.0110000e+03   9.0000000e+00   2.4000000e+01  -1.9020000e+02   2.2082000e+01   3.6884000e+01   2.2000000e-02   1.8406530e-04   2.1250000e+00
   2.0110000e+03   9.0000000e+00   2.4000000e+01  -1.9550000e+02   2.1925000e+01   3.6886000e+01   2.9000000e-02   1.7240997e-04   2.3800000e+00
   2.0110000e+03   9.0000000e+00   2.4000000e+01  -1.9990000e+02   2.1674000e+01   3.6864000e+01   3.7000000e-02   1.7236097e-04   2.2950000e+00
   2.0110000e+03   9.0000000e+00   2.4000000e+01  -2.0840000e+02   2.1062000e+01   3.6826000e+01   2.9000000e-02   1.7218959e-04   2.3800000e+00
   2.0110000e+03   9.0000000e+00   2.4000000e+01  -2.2060000e+02   2.0360000e+01   3.6780000e+01   1.5000000e-02   1.6030067e-04   2.3800000e+00
   2.0110000e+03   9.0000000e+00   2.4000000e+01  -2.3050000e+02   1.9950000e+01   3.6735000e+01   1.5000000e-02   1.9511479e-04   2.3800000e+00
   2.0110000e+03   9.0000000e+00   2.4000000e+01  -2.4050000e+02   1.9523000e+01   3.6664000e+01   2.2000000e-02   1.9504074e-04   2.2950000e+00
   2.0110000e+03   9.0000000e+00   2.4000000e+01  -2.5060000e+02   1.9056000e+01   3.6596000e+01   1.5000000e-02   1.9492425e-04   2.2950000e+00
   2.0110000e+03   9.0000000e+00   2.4000000e+01  -2.6000000e+02   1.8757000e+01   3.6561000e+01   7.0000000e-03   2.0641654e-04   2.2950000e+00
   2.0110000e+03   9.0000000e+00   2.4000000e+01  -2.6990000e+02   1.8431000e+01   3.6512000e+01   1.5000000e-02   2.0632225e-04   2.2950000e+00
   2.0110000e+03   9.0000000e+00   2.4000000e+01  -2.7980000e+02   1.8153000e+01   3.6475000e+01   1.5000000e-02   2.0622542e-04   2.2100000e+00
   2.0110000e+03   9.0000000e+00   2.4000000e+01  -2.8990000e+02   1.7805000e+01   3.6418000e+01   7.0000000e-03   1.7126789e-04   2.2100000e+00
   2.0110000e+03   9.0000000e+00   2.4000000e+01  -3.0050000e+02   1.7613000e+01   3.6398000e+01   7.0000000e-03   1.9443889e-04   2.2100000e+00
   2.0110000e+03   9.0000000e+00   2.4000000e+01  -3.0980000e+02   1.7289000e+01   3.6336000e+01   1.5000000e-02   1.9434723e-04   2.2100000e+00
   2.0110000e+03   9.0000000e+00   2.4000000e+01  -3.2000000e+02   1.7001000e+01   3.6288000e+01   2.2000000e-02   1.9424388e-04   2.2950000e+00
   2.0110000e+03   9.0000000e+00   2.4000000e+01  -3.2960000e+02   1.6530000e+01   3.6204000e+01   2.9000000e-02   1.9407381e-04   2.3800000e+00
   2.0110000e+03   9.0000000e+00   2.4000000e+01  -3.4010000e+02   1.6322000e+01   3.6169000e+01   1.5000000e-02   2.0558241e-04   2.3800000e+00
   2.0110000e+03   9.0000000e+00   2.4000000e+01  -3.5070000e+02   1.6076000e+01   3.6130000e+01   7.0000000e-03   2.0547263e-04   2.2950000e+00
   2.0110000e+03   9.0000000e+00   2.4000000e+01  -3.6030000e+02   1.5697000e+01   3.6067000e+01   2.2000000e-02   2.0530108e-04   2.2950000e+00
   2.0110000e+03   9.0000000e+00   2.4000000e+01  -3.7040000e+02   1.5145000e+01   3.5971000e+01   1.5000000e-02   2.0504137e-04   2.4650000e+00
   2.0110000e+03   9.0000000e+00   2.4000000e+01  -3.8060000e+02   1.4851000e+01   3.5929000e+01   1.5000000e-02   2.0487343e-04   2.4650000e+00
   2.0110000e+03   9.0000000e+00   2.4000000e+01  -3.9060000e+02   1.4486000e+01   3.5867000e+01   7.0000000e-03   2.0467765e-04   2.4650000e+00
   2.0110000e+03   9.0000000e+00   2.4000000e+01  -3.9980000e+02   1.4331000e+01   3.5837000e+01   1.5000000e-02   2.0459961e-04   2.4650000e+00
   2.0110000e+03   9.0000000e+00   2.4000000e+01  -4.1050000e+02   1.3975000e+01   3.5778000e+01   1.5000000e-02   2.0439136e-04   2.5500000e+00
   2.0110000e+03   9.0000000e+00   2.4000000e+01  -4.2040000e+02   1.3519000e+01   3.5701000e+01   2.2000000e-02   2.2737161e-04   2.4650000e+00
   2.0110000e+03   9.0000000e+00   2.4000000e+01  -4.3050000e+02   1.3430000e+01   3.5686000e+01   2.2000000e-02   2.2731543e-04   2.5500000e+00
   2.0110000e+03   9.0000000e+00   2.4000000e+01  -4.3980000e+02   1.3358000e+01   3.5671000e+01   2.9000000e-02   2.2727597e-04   2.4650000e+00
   2.0110000e+03   9.0000000e+00   2.4000000e+01  -4.4990000e+02   1.3191000e+01   3.5644000e+01   2.9000000e-02   2.2716539e-04   2.5500000e+00
   2.0110000e+03   9.0000000e+00   2.4000000e+01  -4.5990000e+02   1.3020000e+01   3.5616000e+01   2.2000000e-02   2.2705069e-04   2.5500000e+00
   2.0110000e+03   9.0000000e+00   2.4000000e+01  -4.7070000e+02   1.2789000e+01   3.5582000e+01   1.5000000e-02   2.8506424e-04   2.5500000e+00
   2.0110000e+03   9.0000000e+00   2.4000000e+01  -4.7980000e+02   1.2246000e+01   3.5496000e+01   2.2000000e-02   2.8466811e-04   2.6350000e+00
   2.0110000e+03   9.0000000e+00   2.4000000e+01  -4.9000000e+02   1.1980000e+01   3.5456000e+01   2.9000000e-02   2.9626747e-04   2.6350000e+00
   2.0110000e+03   9.0000000e+00   2.4000000e+01  -5.0060000e+02   1.1782000e+01   3.5423000e+01   2.2000000e-02   2.9611665e-04   2.6350000e+00
   2.0110000e+03   9.0000000e+00   2.4000000e+01  -5.1980000e+02   1.1115000e+01   3.5330000e+01   2.9000000e-02   2.9554360e-04   2.7200000e+00
   2.0110000e+03   9.0000000e+00   2.4000000e+01  -5.4010000e+02   1.0296000e+01   3.5213000e+01   2.9000000e-02   2.9479591e-04   2.4650000e+00
   2.0110000e+03   9.0000000e+00   2.4000000e+01  -5.6070000e+02   9.9250000e+00   3.5160000e+01   1.5000000e-02   2.1285754e-04   2.8050000e+00
   2.0110000e+03   9.0000000e+00   2.4000000e+01  -5.8010000e+02   9.7670000e+00   3.5151000e+01   3.7000000e-02   2.1267035e-04   2.6350000e+00
   2.0110000e+03   9.0000000e+00   2.4000000e+01  -5.9990000e+02   9.4690000e+00   3.5117000e+01   2.9000000e-02   2.1235087e-04   2.8900000e+00
   2.0110000e+03   9.0000000e+00   2.4000000e+01  -6.2530000e+02   8.9040000e+00   3.5043000e+01   2.9000000e-02   2.3500422e-04   2.8050000e+00
   2.0110000e+03   9.0000000e+00   2.4000000e+01  -6.5020000e+02   8.4470000e+00   3.4994000e+01   3.7000000e-02   2.3446910e-04   2.7200000e+00
   2.0110000e+03   9.0000000e+00   2.4000000e+01  -6.7530000e+02   7.8830000e+00   3.4949000e+01   2.9000000e-02   2.3374627e-04   2.7200000e+00
   2.0110000e+03   9.0000000e+00   2.4000000e+01  -7.0000000e+02   7.6580000e+00   3.4937000e+01   2.2000000e-02   2.3343565e-04   2.8050000e+00
   2.0110000e+03   9.0000000e+00   2.4000000e+01  -7.2510000e+02   7.4360000e+00   3.4925000e+01   2.9000000e-02   1.8660871e-04   2.8900000e+00
   2.0110000e+03   9.0000000e+00   2.4000000e+01  -7.5040000e+02   7.2080000e+00   3.4915000e+01   2.2000000e-02   2.0953725e-04   2.8050000e+00
   2.0110000e+03   9.0000000e+00   2.4000000e+01  -7.7490000e+02   6.9980000e+00   3.4907000e+01   2.9000000e-02   2.0922645e-04   2.8900000e+00
   2.0110000e+03   9.0000000e+00   2.4000000e+01  -8.0070000e+02   6.7510000e+00   3.4896000e+01   3.7000000e-02   2.0885924e-04   2.9750000e+00
   2.0110000e+03   9.0000000e+00   2.4000000e+01  -8.2530000e+02   6.5100000e+00   3.4890000e+01   2.9000000e-02   2.2007741e-04   2.8900000e+00
   2.0110000e+03   9.0000000e+00   2.4000000e+01  -8.5010000e+02   6.4450000e+00   3.4902000e+01   3.7000000e-02   2.1994262e-04   3.0600000e+00
   2.0110000e+03   9.0000000e+00   2.4000000e+01  -8.7520000e+02   6.2100000e+00   3.4894000e+01   2.9000000e-02   2.1957474e-04   2.9750000e+00
   2.0110000e+03   9.0000000e+00   2.4000000e+01  -9.0050000e+02   6.0240000e+00   3.4898000e+01   2.2000000e-02   2.0766140e-04   3.1450000e+00
   2.0110000e+03   9.0000000e+00   2.4000000e+01  -9.2470000e+02   5.8510000e+00   3.4904000e+01   2.9000000e-02   2.1894873e-04   3.0600000e+00
   2.0110000e+03   9.0000000e+00   2.4000000e+01  -9.5040000e+02   5.6970000e+00   3.4909000e+01   3.7000000e-02   2.6519063e-04   3.1450000e+00
   2.0110000e+03   9.0000000e+00   2.4000000e+01  -9.7520000e+02   5.5460000e+00   3.4913000e+01   2.9000000e-02   2.6492148e-04   2.9750000e+00
   2.0110000e+03   9.0000000e+00   2.4000000e+01  -9.9820000e+02   5.4720000e+00   3.4916000e+01   2.2000000e-02   2.6478621e-04   2.9750000e+00
   2.0110000e+03   9.0000000e+00   2.4000000e+01  -1.0486000e+03   5.2930000e+00   3.4922000e+01   3.7000000e-02   2.0635003e-04   3.1450000e+00
   2.0110000e+03   9.0000000e+00   2.4000000e+01  -1.0981000e+03   5.0530000e+00   3.4930000e+01   2.9000000e-02   2.2916517e-04   3.0600000e+00
   2.0110000e+03   9.0000000e+00   2.4000000e+01  -1.1488000e+03   4.9460000e+00   3.4934000e+01   2.9000000e-02   2.2896469e-04   3.1450000e+00
   2.0110000e+03   9.0000000e+00   2.4000000e+01  -1.1983000e+03   4.7670000e+00   3.4942000e+01   3.7000000e-02   2.2862342e-04   3.2300000e+00
   2.0110000e+03   9.0000000e+00   2.4000000e+01  -1.2476000e+03   4.5760000e+00   3.4950000e+01   3.7000000e-02   1.9333412e-04   3.1450000e+00
   2.0110000e+03   9.0000000e+00   2.4000000e+01  -1.2989000e+03   4.5020000e+00   3.4954000e+01   3.7000000e-02   1.9318884e-04   3.1450000e+00
   2.0110000e+03   9.0000000e+00   2.4000000e+01  -1.3484000e+03   4.4520000e+00   3.4956000e+01   2.2000000e-02   1.9309205e-04   3.1450000e+00
   2.0110000e+03   9.0000000e+00   2.4000000e+01  -1.3984000e+03   4.3760000e+00   3.4960000e+01   4.4000000e-02   1.8134860e-04   3.2300000e+00
   2.0110000e+03   9.0000000e+00   2.4000000e+01  -1.4481000e+03   4.3520000e+00   3.4962000e+01   2.9000000e-02   1.9289280e-04   3.1450000e+00
   2.0110000e+03   9.0000000e+00   2.4000000e+01  -1.4946000e+03   4.3330000e+00   3.4963000e+01   3.7000000e-02   2.1611325e-04   3.2300000e+00
   2.0110000e+03   9.0000000e+00   2.4000000e+01  -1.5069000e+03   4.3290000e+00   3.4964000e+01   2.9000000e-02   4.1411723e-04   2.9750000e+00
   2.0110000e+03   9.0000000e+00   2.9000000e+01  -9.8000000e+00   2.9842000e+01   3.5690000e+01   5.1000000e-02   3.8491980e-04   1.1050000e+00
   2.0110000e+03   9.0000000e+00   2.9000000e+01  -1.5200000e+01   2.9844000e+01   3.5690000e+01   7.3000000e-02   3.8491948e-04   1.1050000e+00
   2.0110000e+03   9.0000000e+00   2.9000000e+01  -2.0300000e+01   2.9845000e+01   3.5691000e+01   6.6000000e-02   3.7353709e-04   9.3500000e-01
   2.0110000e+03   9.0000000e+00   2.9000000e+01  -2.5600000e+01   2.9841000e+01   3.5694000e+01   7.3000000e-02   3.9700280e-04   1.1050000e+00
   2.0110000e+03   9.0000000e+00   2.9000000e+01  -3.0600000e+01   2.9833000e+01   3.5704000e+01   5.8000000e-02   4.1974300e-04   1.1050000e+00
   2.0110000e+03   9.0000000e+00   2.9000000e+01  -3.5200000e+01   2.9836000e+01   3.5717000e+01   7.3000000e-02   4.1971485e-04   1.1050000e+00
   2.0110000e+03   9.0000000e+00   2.9000000e+01  -4.0600000e+01   2.9825000e+01   3.5713000e+01   8.0000000e-02   4.1972512e-04   1.1050000e+00
   2.0110000e+03   9.0000000e+00   2.9000000e+01  -4.5400000e+01   2.9841000e+01   3.5732000e+01   6.6000000e-02   4.0830202e-04   1.1050000e+00
   2.0110000e+03   9.0000000e+00   2.9000000e+01  -5.0400000e+01   2.9880000e+01   3.5769000e+01   1.1000000e-01   3.7336545e-04   1.1900000e+00
   2.0110000e+03   9.0000000e+00   2.9000000e+01  -5.5400000e+01   2.9582000e+01   3.5761000e+01   1.0200000e-01   4.0827960e-04   1.1900000e+00
   2.0110000e+03   9.0000000e+00   2.9000000e+01  -6.0200000e+01   2.9291000e+01   3.5813000e+01   1.1700000e-01   4.0820809e-04   1.1900000e+00
   2.0110000e+03   9.0000000e+00   2.9000000e+01  -6.4600000e+01   2.9101000e+01   3.5830000e+01   1.2400000e-01   4.0819458e-04   1.2750000e+00
   2.0110000e+03   9.0000000e+00   2.9000000e+01  -6.9700000e+01   2.8962000e+01   3.5831000e+01   1.4600000e-01   4.3167901e-04   1.1900000e+00
   2.0110000e+03   9.0000000e+00   2.9000000e+01  -7.5300000e+01   2.8704000e+01   3.5869000e+01   1.9000000e-01   4.6647458e-04   1.2750000e+00
   2.0110000e+03   9.0000000e+00   2.9000000e+01  -8.0400000e+01   2.8307000e+01   3.5947000e+01   2.5600000e-01   4.6633869e-04   1.3600000e+00
   2.0110000e+03   9.0000000e+00   2.9000000e+01  -8.5700000e+01   2.8002000e+01   3.5966000e+01   2.9900000e-01   4.8907454e-04   1.5300000e+00
   2.0110000e+03   9.0000000e+00   2.9000000e+01  -9.0400000e+01   2.7899000e+01   3.5967000e+01   3.3600000e-01   4.8907646e-04   1.6150000e+00
   2.0110000e+03   9.0000000e+00   2.9000000e+01  -9.5400000e+01   2.7640000e+01   3.5973000e+01   3.5000000e-01   4.8907085e-04   1.6150000e+00
   2.0110000e+03   9.0000000e+00   2.9000000e+01  -1.0070000e+02   2.7463000e+01   3.6008000e+01   4.7500000e-01   4.6623871e-04   1.7850000e+00
   2.0110000e+03   9.0000000e+00   2.9000000e+01  -1.0540000e+02   2.7292000e+01   3.6051000e+01   4.5300000e-01   4.3129623e-04   1.7850000e+00
   2.0110000e+03   9.0000000e+00   2.9000000e+01  -1.1050000e+02   2.7002000e+01   3.6079000e+01   5.9100000e-01   4.3123303e-04   1.8700000e+00
   2.0110000e+03   9.0000000e+00   2.9000000e+01  -1.1490000e+02   2.6848000e+01   3.6124000e+01   6.5000000e-01   4.8874510e-04   1.8700000e+00
   2.0110000e+03   9.0000000e+00   2.9000000e+01  -1.1860000e+02   2.6781000e+01   3.6166000e+01   6.6400000e-01   4.8865370e-04   1.9550000e+00
   2.0110000e+03   9.0000000e+00   2.9000000e+01  -1.2560000e+02   2.6562000e+01   3.6228000e+01   6.2800000e-01   4.8851255e-04   1.9550000e+00
   2.0110000e+03   9.0000000e+00   2.9000000e+01  -1.3540000e+02   2.6206000e+01   3.6298000e+01   4.4500000e-01   3.3755521e-04   1.9550000e+00
   2.0110000e+03   9.0000000e+00   2.9000000e+01  -1.3880000e+02   2.6104000e+01   3.6354000e+01   3.1400000e-01   3.3742860e-04   1.9550000e+00
   2.0110000e+03   9.0000000e+00   2.9000000e+01  -1.4360000e+02   2.5888000e+01   3.6414000e+01   2.7700000e-01   2.9062382e-04   2.0400000e+00
   2.0110000e+03   9.0000000e+00   2.9000000e+01  -1.5030000e+02   2.5756000e+01   3.6464000e+01   1.9700000e-01   3.0231152e-04   1.8700000e+00
   2.0110000e+03   9.0000000e+00   2.9000000e+01  -1.5540000e+02   2.5378000e+01   3.6557000e+01   1.4600000e-01   3.0206999e-04   1.9550000e+00
   2.0110000e+03   9.0000000e+00   2.9000000e+01  -1.5860000e+02   2.5249000e+01   3.6597000e+01   1.3900000e-01   3.0196791e-04   1.9550000e+00
   2.0110000e+03   9.0000000e+00   2.9000000e+01  -1.6320000e+02   2.4983000e+01   3.6651000e+01   1.3100000e-01   2.6674908e-04   2.0400000e+00
   2.0110000e+03   9.0000000e+00   2.9000000e+01  -1.7020000e+02   2.4509000e+01   3.6742000e+01   1.2400000e-01   2.4321582e-04   2.1250000e+00
   2.0110000e+03   9.0000000e+00   2.9000000e+01  -1.7560000e+02   2.4187000e+01   3.6794000e+01   1.0200000e-01   2.3137618e-04   2.1250000e+00
   2.0110000e+03   9.0000000e+00   2.9000000e+01  -1.7990000e+02   2.3990000e+01   3.6824000e+01   9.5000000e-02   3.0125703e-04   2.1250000e+00
   2.0110000e+03   9.0000000e+00   2.9000000e+01  -1.8450000e+02   2.3736000e+01   3.6835000e+01   9.5000000e-02   3.0117380e-04   2.0400000e+00
   2.0110000e+03   9.0000000e+00   2.9000000e+01  -1.9020000e+02   2.3471000e+01   3.6866000e+01   8.0000000e-02   3.0104091e-04   2.2100000e+00
   2.0110000e+03   9.0000000e+00   2.9000000e+01  -1.9520000e+02   2.3212000e+01   3.6877000e+01   3.7000000e-02   1.4959166e-04   2.2950000e+00
   2.0110000e+03   9.0000000e+00   2.9000000e+01  -2.0050000e+02   2.3035000e+01   3.6888000e+01   4.4000000e-02   1.4951745e-04   2.1250000e+00
   2.0110000e+03   9.0000000e+00   2.9000000e+01  -2.1060000e+02   2.2598000e+01   3.6888000e+01   3.7000000e-02   1.4938224e-04   2.2950000e+00
   2.0110000e+03   9.0000000e+00   2.9000000e+01  -2.2060000e+02   2.2236000e+01   3.6915000e+01   2.9000000e-02   1.4920281e-04   2.3800000e+00
   2.0110000e+03   9.0000000e+00   2.9000000e+01  -2.3050000e+02   2.1660000e+01   3.6859000e+01   2.2000000e-02   1.7236612e-04   2.2100000e+00
   2.0110000e+03   9.0000000e+00   2.9000000e+01  -2.4050000e+02   2.1136000e+01   3.6814000e+01   1.5000000e-02   2.0709864e-04   2.4650000e+00
   2.0110000e+03   9.0000000e+00   2.9000000e+01  -2.5010000e+02   2.0683000e+01   3.6782000e+01   1.5000000e-02   2.0696534e-04   2.4650000e+00
   2.0110000e+03   9.0000000e+00   2.9000000e+01  -2.6010000e+02   2.0562000e+01   3.6770000e+01   1.5000000e-02   2.0693462e-04   2.4650000e+00
   2.0110000e+03   9.0000000e+00   2.9000000e+01  -2.7030000e+02   2.0187000e+01   3.6739000e+01   1.5000000e-02   1.9522610e-04   2.5500000e+00
   2.0110000e+03   9.0000000e+00   2.9000000e+01  -2.8060000e+02   1.9894000e+01   3.6702000e+01   7.0000000e-03   1.9515656e-04   2.3800000e+00
   2.0110000e+03   9.0000000e+00   2.9000000e+01  -2.9050000e+02   1.9552000e+01   3.6671000e+01   7.0000000e-03   1.8337689e-04   2.4650000e+00
   2.0110000e+03   9.0000000e+00   2.9000000e+01  -3.0030000e+02   1.9230000e+01   3.6631000e+01   7.0000000e-03   1.8328408e-04   2.4650000e+00
   2.0110000e+03   9.0000000e+00   2.9000000e+01  -3.0970000e+02   1.8955000e+01   3.6592000e+01   1.5000000e-02   1.8320933e-04   2.4650000e+00
   2.0110000e+03   9.0000000e+00   2.9000000e+01  -3.1990000e+02   1.8740000e+01   3.6556000e+01   7.0000000e-03   1.9482361e-04   2.2100000e+00
   2.0110000e+03   9.0000000e+00   2.9000000e+01  -3.3050000e+02   1.8434000e+01   3.6512000e+01   7.0000000e-03   1.9473064e-04   2.2950000e+00
   2.0110000e+03   9.0000000e+00   2.9000000e+01  -3.3860000e+02   1.8214000e+01   3.6478000e+01   1.5000000e-02   1.9466475e-04   2.2100000e+00
   2.0110000e+03   9.0000000e+00   2.9000000e+01  -3.5050000e+02   1.7639000e+01   3.6384000e+01   1.5000000e-02   1.9448715e-04   2.2950000e+00
   2.0110000e+03   9.0000000e+00   2.9000000e+01  -3.6060000e+02   1.7392000e+01   3.6351000e+01   1.5000000e-02   1.9438744e-04   2.2950000e+00
   2.0110000e+03   9.0000000e+00   2.9000000e+01  -3.6990000e+02   1.7098000e+01   3.6302000e+01   2.2000000e-02   2.2913566e-04   2.4650000e+00
   2.0110000e+03   9.0000000e+00   2.9000000e+01  -3.7990000e+02   1.6783000e+01   3.6256000e+01   1.5000000e-02   2.2900371e-04   2.3800000e+00
   2.0110000e+03   9.0000000e+00   2.9000000e+01  -3.9070000e+02   1.6557000e+01   3.6219000e+01   1.5000000e-02   2.4057787e-04   2.3800000e+00
   2.0110000e+03   9.0000000e+00   2.9000000e+01  -4.0030000e+02   1.6181000e+01   3.6148000e+01   1.5000000e-02   2.4043976e-04   2.3800000e+00
   2.0110000e+03   9.0000000e+00   2.9000000e+01  -4.1010000e+02   1.5858000e+01   3.6091000e+01   2.9000000e-02   2.4030404e-04   2.5500000e+00
   2.0110000e+03   9.0000000e+00   2.9000000e+01  -4.2020000e+02   1.5581000e+01   3.6046000e+01   2.2000000e-02   2.4017292e-04   2.3800000e+00
   2.0110000e+03   9.0000000e+00   2.9000000e+01  -4.3000000e+02   1.5260000e+01   3.5993000e+01   2.9000000e-02   2.2835103e-04   2.4650000e+00
   2.0110000e+03   9.0000000e+00   2.9000000e+01  -4.4060000e+02   1.5017000e+01   3.5952000e+01   1.5000000e-02   2.3989335e-04   2.4650000e+00
   2.0110000e+03   9.0000000e+00   2.9000000e+01  -4.5020000e+02   1.4682000e+01   3.5895000e+01   2.9000000e-02   2.3971850e-04   2.5500000e+00
   2.0110000e+03   9.0000000e+00   2.9000000e+01  -4.6020000e+02   1.4346000e+01   3.5835000e+01   7.0000000e-03   2.3954087e-04   2.5500000e+00
   2.0110000e+03   9.0000000e+00   2.9000000e+01  -4.7030000e+02   1.3916000e+01   3.5763000e+01   2.2000000e-02   2.2762568e-04   2.6350000e+00
   2.0110000e+03   9.0000000e+00   2.9000000e+01  -4.7990000e+02   1.3727000e+01   3.5733000e+01   1.5000000e-02   2.0424925e-04   2.5500000e+00
   2.0110000e+03   9.0000000e+00   2.9000000e+01  -4.9060000e+02   1.3216000e+01   3.5651000e+01   1.5000000e-02   2.2717543e-04   2.5500000e+00
   2.0110000e+03   9.0000000e+00   2.9000000e+01  -5.0000000e+02   1.2923000e+01   3.5605000e+01   2.2000000e-02   2.3863820e-04   2.6350000e+00
   2.0110000e+03   9.0000000e+00   2.9000000e+01  -5.2020000e+02   1.2518000e+01   3.5538000e+01   7.0000000e-03   2.3835574e-04   2.5500000e+00
   2.0110000e+03   9.0000000e+00   2.9000000e+01  -5.4030000e+02   1.2172000e+01   3.5482000e+01   2.2000000e-02   2.3810130e-04   2.6350000e+00
   2.0110000e+03   9.0000000e+00   2.9000000e+01  -5.6010000e+02   1.1603000e+01   3.5405000e+01   2.2000000e-02   2.3762753e-04   2.7200000e+00
   2.0110000e+03   9.0000000e+00   2.9000000e+01  -5.8070000e+02   1.1182000e+01   3.5339000e+01   2.9000000e-02   2.3728056e-04   2.4650000e+00
   2.0110000e+03   9.0000000e+00   2.9000000e+01  -6.0050000e+02   1.0765000e+01   3.5275000e+01   2.9000000e-02   2.6017748e-04   2.5500000e+00
   2.0110000e+03   9.0000000e+00   2.9000000e+01  -6.2510000e+02   9.8560000e+00   3.5152000e+01   2.9000000e-02   2.5930169e-04   2.8050000e+00
   2.0110000e+03   9.0000000e+00   2.9000000e+01  -6.5030000e+02   9.4260000e+00   3.5093000e+01   2.2000000e-02   2.5886477e-04   2.8050000e+00
   2.0110000e+03   9.0000000e+00   2.9000000e+01  -6.7560000e+02   9.2860000e+00   3.5089000e+01   1.5000000e-02   2.4701901e-04   2.6350000e+00
   2.0110000e+03   9.0000000e+00   2.9000000e+01  -7.0030000e+02   8.9200000e+00   3.5056000e+01   2.2000000e-02   2.4658970e-04   2.8050000e+00
   2.0110000e+03   9.0000000e+00   2.9000000e+01  -7.2540000e+02   8.6060000e+00   3.5019000e+01   2.2000000e-02   2.3463874e-04   2.7200000e+00
   2.0110000e+03   9.0000000e+00   2.9000000e+01  -7.5010000e+02   8.0790000e+00   3.4968000e+01   2.9000000e-02   2.4558633e-04   2.8050000e+00
   2.0110000e+03   9.0000000e+00   2.9000000e+01  -7.7550000e+02   7.8710000e+00   3.4959000e+01   3.7000000e-02   2.4529817e-04   2.7200000e+00
   2.0110000e+03   9.0000000e+00   2.9000000e+01  -8.0000000e+02   7.4890000e+00   3.4926000e+01   2.9000000e-02   2.4479740e-04   2.8900000e+00
   2.0110000e+03   9.0000000e+00   2.9000000e+01  -8.2510000e+02   7.2720000e+00   3.4915000e+01   2.9000000e-02   2.3289501e-04   2.8900000e+00
   2.0110000e+03   9.0000000e+00   2.9000000e+01  -8.5000000e+02   6.8790000e+00   3.4893000e+01   3.7000000e-02   2.5558719e-04   2.9750000e+00
   2.0110000e+03   9.0000000e+00   2.9000000e+01  -8.7520000e+02   6.5860000e+00   3.4901000e+01   4.4000000e-02   2.5509731e-04   2.9750000e+00
   2.0110000e+03   9.0000000e+00   2.9000000e+01  -9.0000000e+02   6.4050000e+00   3.4900000e+01   2.9000000e-02   2.5480461e-04   2.9750000e+00
   2.0110000e+03   9.0000000e+00   2.9000000e+01  -9.2550000e+02   6.2590000e+00   3.4900000e+01   2.9000000e-02   2.5456421e-04   2.9750000e+00
   2.0110000e+03   9.0000000e+00   2.9000000e+01  -9.5040000e+02   6.0690000e+00   3.4900000e+01   2.2000000e-02   2.4258355e-04   2.9750000e+00
   2.0110000e+03   9.0000000e+00   2.9000000e+01  -9.7500000e+02   5.9180000e+00   3.4904000e+01   4.4000000e-02   2.4232017e-04   3.0600000e+00
   2.0110000e+03   9.0000000e+00   2.9000000e+01  -9.9800000e+02   5.7150000e+00   3.4910000e+01   2.2000000e-02   2.3036742e-04   3.0600000e+00
   2.0110000e+03   9.0000000e+00   2.9000000e+01  -1.0480000e+03   5.4780000e+00   3.4915000e+01   3.7000000e-02   2.0668937e-04   3.1450000e+00
   2.0110000e+03   9.0000000e+00   2.9000000e+01  -1.0985000e+03   5.1900000e+00   3.4925000e+01   2.2000000e-02   2.0616172e-04   3.0600000e+00
   2.0110000e+03   9.0000000e+00   2.9000000e+01  -1.1489000e+03   5.0290000e+00   3.4931000e+01   2.9000000e-02   1.9419736e-04   3.2300000e+00
   2.0110000e+03   9.0000000e+00   2.9000000e+01  -1.1979000e+03   4.8620000e+00   3.4938000e+01   2.2000000e-02   1.9388167e-04   3.2300000e+00
   2.0110000e+03   9.0000000e+00   2.9000000e+01  -1.2484000e+03   4.7140000e+00   3.4944000e+01   2.9000000e-02   1.9359992e-04   3.0600000e+00
   2.0110000e+03   9.0000000e+00   2.9000000e+01  -1.2986000e+03   4.6050000e+00   3.4949000e+01   2.2000000e-02   1.7013142e-04   3.1450000e+00
   2.0110000e+03   9.0000000e+00   2.9000000e+01  -1.3482000e+03   4.4810000e+00   3.4955000e+01   2.2000000e-02   2.0481244e-04   3.1450000e+00
   2.0110000e+03   9.0000000e+00   2.9000000e+01  -1.3978000e+03   4.4080000e+00   3.4959000e+01   3.7000000e-02   2.0466825e-04   3.3150000e+00
   2.0110000e+03   9.0000000e+00   2.9000000e+01  -1.4478000e+03   4.3650000e+00   3.4961000e+01   4.4000000e-02   2.0458391e-04   3.2300000e+00
   2.0110000e+03   9.0000000e+00   2.9000000e+01  -1.4999000e+03   4.3430000e+00   3.4963000e+01   3.7000000e-02   2.7431257e-04   2.9750000e+00
   2.0110000e+03   1.0000000e+01   4.0000000e+00  -1.0200000e+01   2.9385000e+01   3.5793000e+01   4.4000000e-02   3.6129565e-04   5.1000000e-01
   2.0110000e+03   1.0000000e+01   4.0000000e+00  -1.5500000e+01   2.9384000e+01   3.5793000e+01   7.3000000e-02   3.6129578e-04   5.1000000e-01
   2.0110000e+03   1.0000000e+01   4.0000000e+00  -2.0700000e+01   2.9385000e+01   3.5793000e+01   8.0000000e-02   3.4991554e-04   5.1000000e-01
   2.0110000e+03   1.0000000e+01   4.0000000e+00  -2.4800000e+01   2.9388000e+01   3.5793000e+01   8.8000000e-02   3.4991515e-04   5.1000000e-01
   2.0110000e+03   1.0000000e+01   4.0000000e+00  -2.9800000e+01   2.9390000e+01   3.5793000e+01   8.8000000e-02   3.4991488e-04   4.2500000e-01
   2.0110000e+03   1.0000000e+01   4.0000000e+00  -3.4900000e+01   2.9388000e+01   3.5793000e+01   9.5000000e-02   3.4991515e-04   1.5300000e+00
   2.0110000e+03   1.0000000e+01   4.0000000e+00  -3.9800000e+01   2.9386000e+01   3.5794000e+01   1.5300000e-01   3.7338475e-04   5.1000000e-01
   2.0110000e+03   1.0000000e+01   4.0000000e+00  -4.4700000e+01   2.9388000e+01   3.5794000e+01   1.1700000e-01   3.9685595e-04   1.4450000e+00
   2.0110000e+03   1.0000000e+01   4.0000000e+00  -5.0100000e+01   2.9387000e+01   3.5794000e+01   1.1000000e-01   3.9685609e-04   5.9500000e-01
   2.0110000e+03   1.0000000e+01   4.0000000e+00  -5.5200000e+01   2.9388000e+01   3.5794000e+01   1.4600000e-01   3.9685595e-04   1.1900000e+00
   2.0110000e+03   1.0000000e+01   4.0000000e+00  -6.0100000e+01   2.9385000e+01   3.5797000e+01   1.3100000e-01   3.9684997e-04   1.5300000e+00
   2.0110000e+03   1.0000000e+01   4.0000000e+00  -6.4900000e+01   2.9385000e+01   3.5795000e+01   1.2400000e-01   3.7338275e-04   1.0200000e+00
   2.0110000e+03   1.0000000e+01   4.0000000e+00  -6.8500000e+01   2.9375000e+01   3.5797000e+01   1.3100000e-01   3.7337981e-04   1.0200000e+00
   2.0110000e+03   1.0000000e+01   4.0000000e+00  -7.5800000e+01   2.8915000e+01   3.5864000e+01   3.0700000e-01   4.3161371e-04   1.2750000e+00
   2.0110000e+03   1.0000000e+01   4.0000000e+00  -8.0100000e+01   2.8684000e+01   3.5863000e+01   2.9900000e-01   4.5439771e-04   1.2750000e+00
   2.0110000e+03   1.0000000e+01   4.0000000e+00  -8.5500000e+01   2.8439000e+01   3.5904000e+01   3.0700000e-01   4.5432986e-04   1.6150000e+00
   2.0110000e+03   1.0000000e+01   4.0000000e+00  -9.0400000e+01   2.8231000e+01   3.5951000e+01   3.0700000e-01   4.5424338e-04   1.5300000e+00
   2.0110000e+03   1.0000000e+01   4.0000000e+00  -9.4700000e+01   2.7840000e+01   3.5967000e+01   4.0200000e-01   4.5422689e-04   1.6150000e+00
   2.0110000e+03   1.0000000e+01   4.0000000e+00  -1.0010000e+02   2.7448000e+01   3.6000000e+01   4.6700000e-01   4.1931287e-04   1.5300000e+00
   2.0110000e+03   1.0000000e+01   4.0000000e+00  -1.0520000e+02   2.7304000e+01   3.6025000e+01   4.8200000e-01   4.7758312e-04   1.6150000e+00
   2.0110000e+03   1.0000000e+01   4.0000000e+00  -1.1030000e+02   2.7050000e+01   3.6085000e+01   5.1800000e-01   4.7745299e-04   1.7000000e+00
   2.0110000e+03   1.0000000e+01   4.0000000e+00  -1.1370000e+02   2.6914000e+01   3.6115000e+01   7.2300000e-01   4.7738610e-04   1.8700000e+00
   2.0110000e+03   1.0000000e+01   4.0000000e+00  -1.2060000e+02   2.6733000e+01   3.6174000e+01   7.9600000e-01   4.7725477e-04   1.8700000e+00
   2.0110000e+03   1.0000000e+01   4.0000000e+00  -1.2530000e+02   2.6482000e+01   3.6267000e+01   7.3700000e-01   4.7704548e-04   1.9550000e+00
   2.0110000e+03   1.0000000e+01   4.0000000e+00  -1.3420000e+02   2.6181000e+01   3.6334000e+01   5.4000000e-01   4.3065170e-04   1.8700000e+00
   2.0110000e+03   1.0000000e+01   4.0000000e+00  -1.3910000e+02   2.5989000e+01   3.6413000e+01   4.0900000e-01   4.3046844e-04   1.9550000e+00
   2.0110000e+03   1.0000000e+01   4.0000000e+00  -1.4520000e+02   2.5733000e+01   3.6484000e+01   3.1400000e-01   2.7879531e-04   2.1250000e+00
   2.0110000e+03   1.0000000e+01   4.0000000e+00  -1.5050000e+02   2.5454000e+01   3.6530000e+01   2.1200000e-01   2.7866540e-04   2.1250000e+00
   2.0110000e+03   1.0000000e+01   4.0000000e+00  -1.5440000e+02   2.5177000e+01   3.6526000e+01   2.1200000e-01   2.7863623e-04   1.9550000e+00
   2.0110000e+03   1.0000000e+01   4.0000000e+00  -1.5880000e+02   2.5093000e+01   3.6580000e+01   2.0400000e-01   2.6691614e-04   2.2950000e+00
   2.0110000e+03   1.0000000e+01   4.0000000e+00  -1.6530000e+02   2.4834000e+01   3.6687000e+01   1.3900000e-01   3.0171357e-04   2.0400000e+00
   2.0110000e+03   1.0000000e+01   4.0000000e+00  -1.7040000e+02   2.4463000e+01   3.6743000e+01   1.0200000e-01   3.0152787e-04   2.2100000e+00
   2.0110000e+03   1.0000000e+01   4.0000000e+00  -1.7440000e+02   2.4191000e+01   3.6778000e+01   8.8000000e-02   3.0139847e-04   2.2950000e+00
   2.0110000e+03   1.0000000e+01   4.0000000e+00  -1.8040000e+02   2.3663000e+01   3.6845000e+01   8.0000000e-02   2.7766313e-04   2.1250000e+00
   2.0110000e+03   1.0000000e+01   4.0000000e+00  -1.8510000e+02   2.3154000e+01   3.6865000e+01   5.1000000e-02   2.3096834e-04   2.3800000e+00
   2.0110000e+03   1.0000000e+01   4.0000000e+00  -1.9070000e+02   2.2990000e+01   3.6872000e+01   3.7000000e-02   1.2627991e-04   2.2950000e+00
   2.0110000e+03   1.0000000e+01   4.0000000e+00  -1.9510000e+02   2.2810000e+01   3.6889000e+01   2.2000000e-02   1.6104087e-04   2.2100000e+00
   2.0110000e+03   1.0000000e+01   4.0000000e+00  -2.0050000e+02   2.2607000e+01   3.6900000e+01   4.4000000e-02   1.6095323e-04   2.2100000e+00
   2.0110000e+03   1.0000000e+01   4.0000000e+00  -2.1010000e+02   2.1934000e+01   3.6873000e+01   1.5000000e-02   1.6077631e-04   2.2100000e+00
   2.0110000e+03   1.0000000e+01   4.0000000e+00  -2.1860000e+02   2.1433000e+01   3.6835000e+01   1.5000000e-02   1.6066189e-04   2.2100000e+00
   2.0110000e+03   1.0000000e+01   4.0000000e+00  -2.3010000e+02   2.1046000e+01   3.6808000e+01   2.2000000e-02   1.6055638e-04   2.3800000e+00
   2.0110000e+03   1.0000000e+01   4.0000000e+00  -2.4070000e+02   2.0542000e+01   3.6779000e+01   7.0000000e-03   1.7205442e-04   2.3800000e+00
   2.0110000e+03   1.0000000e+01   4.0000000e+00  -2.5040000e+02   2.0061000e+01   3.6719000e+01   2.2000000e-02   1.7194760e-04   2.4650000e+00
   2.0110000e+03   1.0000000e+01   4.0000000e+00  -2.6060000e+02   1.9799000e+01   3.6697000e+01   7.0000000e-03   1.7185961e-04   2.5500000e+00
   2.0110000e+03   1.0000000e+01   4.0000000e+00  -2.7070000e+02   1.9546000e+01   3.6644000e+01   2.2000000e-02   1.7183812e-04   2.4650000e+00
   2.0110000e+03   1.0000000e+01   4.0000000e+00  -2.8050000e+02   1.9524000e+01   3.6665000e+01   2.2000000e-02   1.7178105e-04   2.2950000e+00
   2.0110000e+03   1.0000000e+01   4.0000000e+00  -2.9010000e+02   1.9367000e+01   3.6649000e+01   2.2000000e-02   1.7172889e-04   2.4650000e+00
   2.0110000e+03   1.0000000e+01   4.0000000e+00  -3.0070000e+02   1.9266000e+01   3.6651000e+01   7.0000000e-03   1.7166796e-04   2.3800000e+00
   2.0110000e+03   1.0000000e+01   4.0000000e+00  -3.1020000e+02   1.9166000e+01   3.6632000e+01   7.0000000e-03   1.7165201e-04   2.2100000e+00
   2.0110000e+03   1.0000000e+01   4.0000000e+00  -3.2020000e+02   1.8936000e+01   3.6606000e+01   7.0000000e-03   1.7157452e-04   2.2100000e+00
   2.0110000e+03   1.0000000e+01   4.0000000e+00  -3.3030000e+02   1.8239000e+01   3.6479000e+01   7.0000000e-03   1.7142052e-04   2.2950000e+00
   2.0110000e+03   1.0000000e+01   4.0000000e+00  -3.4050000e+02   1.7827000e+01   3.6427000e+01   1.5000000e-02   1.7126313e-04   2.3800000e+00
   2.0110000e+03   1.0000000e+01   4.0000000e+00  -3.5060000e+02   1.7519000e+01   3.6382000e+01   7.0000000e-03   1.5948605e-04   2.0400000e+00
   2.0110000e+03   1.0000000e+01   4.0000000e+00  -3.6060000e+02   1.7233000e+01   3.6335000e+01   2.2000000e-02   2.0590293e-04   2.2950000e+00
   2.0110000e+03   1.0000000e+01   4.0000000e+00  -3.7060000e+02   1.7021000e+01   3.6301000e+01   1.5000000e-02   2.1748824e-04   2.2950000e+00
   2.0110000e+03   1.0000000e+01   4.0000000e+00  -3.8050000e+02   1.6698000e+01   3.6247000e+01   1.5000000e-02   2.1736590e-04   2.2950000e+00
   2.0110000e+03   1.0000000e+01   4.0000000e+00  -3.8980000e+02   1.6424000e+01   3.6199000e+01   2.2000000e-02   2.1726090e-04   2.3800000e+00
   2.0110000e+03   1.0000000e+01   4.0000000e+00  -4.0050000e+02   1.6041000e+01   3.6133000e+01   1.5000000e-02   1.8217976e-04   2.3800000e+00
   2.0110000e+03   1.0000000e+01   4.0000000e+00  -4.1050000e+02   1.5783000e+01   3.6086000e+01   2.2000000e-02   1.9373710e-04   2.2950000e+00
   2.0110000e+03   1.0000000e+01   4.0000000e+00  -4.2030000e+02   1.5642000e+01   3.6062000e+01   2.9000000e-02   1.9367267e-04   2.3800000e+00
   2.0110000e+03   1.0000000e+01   4.0000000e+00  -4.3000000e+02   1.5384000e+01   3.6017000e+01   1.5000000e-02   2.0514682e-04   2.4650000e+00
   2.0110000e+03   1.0000000e+01   4.0000000e+00  -4.4040000e+02   1.5227000e+01   3.5991000e+01   2.9000000e-02   2.0506870e-04   2.3800000e+00
   2.0110000e+03   1.0000000e+01   4.0000000e+00  -4.4990000e+02   1.4989000e+01   3.5952000e+01   1.5000000e-02   2.1661041e-04   2.4650000e+00
   2.0110000e+03   1.0000000e+01   4.0000000e+00  -4.6000000e+02   1.4702000e+01   3.5900000e+01   1.5000000e-02   2.2806102e-04   2.5500000e+00
   2.0110000e+03   1.0000000e+01   4.0000000e+00  -4.7040000e+02   1.4271000e+01   3.5831000e+01   1.5000000e-02   2.3947910e-04   2.5500000e+00
   2.0110000e+03   1.0000000e+01   4.0000000e+00  -4.7990000e+02   1.4020000e+01   3.5786000e+01   2.9000000e-02   2.3933971e-04   2.5500000e+00
   2.0110000e+03   1.0000000e+01   4.0000000e+00  -4.8980000e+02   1.3739000e+01   3.5738000e+01   2.2000000e-02   2.3917261e-04   2.4650000e+00
   2.0110000e+03   1.0000000e+01   4.0000000e+00  -5.0040000e+02   1.3287000e+01   3.5664000e+01   2.2000000e-02   1.9236758e-04   2.3800000e+00
   2.0110000e+03   1.0000000e+01   4.0000000e+00  -5.2040000e+02   1.2738000e+01   3.5579000e+01   2.2000000e-02   2.1524229e-04   2.5500000e+00
   2.0110000e+03   1.0000000e+01   4.0000000e+00  -5.4060000e+02   1.2183000e+01   3.5485000e+01   1.5000000e-02   2.1484868e-04   2.4650000e+00
   2.0110000e+03   1.0000000e+01   4.0000000e+00  -5.5980000e+02   1.1783000e+01   3.5421000e+01   2.2000000e-02   2.1454123e-04   2.6350000e+00
   2.0110000e+03   1.0000000e+01   4.0000000e+00  -5.8040000e+02   1.1509000e+01   3.5386000e+01   1.5000000e-02   2.1430296e-04   2.4650000e+00
   2.0110000e+03   1.0000000e+01   4.0000000e+00  -6.0040000e+02   1.1176000e+01   3.5340000e+01   2.9000000e-02   2.0234837e-04   2.6350000e+00
   2.0110000e+03   1.0000000e+01   4.0000000e+00  -6.2440000e+02   1.0728000e+01   3.5282000e+01   2.2000000e-02   2.3685748e-04   2.7200000e+00
   2.0110000e+03   1.0000000e+01   4.0000000e+00  -6.5070000e+02   1.0133000e+01   3.5193000e+01   3.7000000e-02   2.3630975e-04   2.7200000e+00
   2.0110000e+03   1.0000000e+01   4.0000000e+00  -6.7510000e+02   9.5080000e+00   3.5118000e+01   2.9000000e-02   2.5891732e-04   2.6350000e+00
   2.0110000e+03   1.0000000e+01   4.0000000e+00  -7.0000000e+02   8.9850000e+00   3.5061000e+01   2.9000000e-02   2.5833343e-04   2.8050000e+00
   2.0110000e+03   1.0000000e+01   4.0000000e+00  -7.2550000e+02   8.4360000e+00   3.5006000e+01   2.9000000e-02   2.5768311e-04   2.7200000e+00
   2.0110000e+03   1.0000000e+01   4.0000000e+00  -7.5010000e+02   7.9300000e+00   3.4961000e+01   2.2000000e-02   2.5704624e-04   2.6350000e+00
   2.0110000e+03   1.0000000e+01   4.0000000e+00  -7.7510000e+02   7.8920000e+00   3.4959000e+01   3.7000000e-02   1.9881342e-04   2.8050000e+00
   2.0110000e+03   1.0000000e+01   4.0000000e+00  -8.0040000e+02   7.8240000e+00   3.4954000e+01   3.7000000e-02   2.1038794e-04   2.7200000e+00
   2.0110000e+03   1.0000000e+01   4.0000000e+00  -8.2510000e+02   7.4710000e+00   3.4929000e+01   2.9000000e-02   2.0991110e-04   2.8050000e+00
   2.0110000e+03   1.0000000e+01   4.0000000e+00  -8.5040000e+02   7.0530000e+00   3.4910000e+01   2.9000000e-02   2.2089959e-04   3.0600000e+00
   2.0110000e+03   1.0000000e+01   4.0000000e+00  -8.7500000e+02   6.8490000e+00   3.4907000e+01   3.7000000e-02   2.3224790e-04   2.8900000e+00
   2.0110000e+03   1.0000000e+01   4.0000000e+00  -9.0070000e+02   6.5290000e+00   3.4894000e+01   3.7000000e-02   2.3176338e-04   2.9750000e+00
   2.0110000e+03   1.0000000e+01   4.0000000e+00  -9.2530000e+02   6.3000000e+00   3.4899000e+01   2.2000000e-02   2.6622781e-04   2.9750000e+00
   2.0110000e+03   1.0000000e+01   4.0000000e+00  -9.5020000e+02   6.1400000e+00   3.4901000e+01   3.7000000e-02   2.6595777e-04   2.8900000e+00
   2.0110000e+03   1.0000000e+01   4.0000000e+00  -9.7490000e+02   6.0010000e+00   3.4904000e+01   2.9000000e-02   2.6571804e-04   2.9750000e+00
   2.0110000e+03   1.0000000e+01   4.0000000e+00  -9.9870000e+02   5.8870000e+00   3.4905000e+01   2.9000000e-02   2.6552347e-04   3.1450000e+00
   2.0110000e+03   1.0000000e+01   4.0000000e+00  -1.0486000e+03   5.6160000e+00   3.4911000e+01   3.7000000e-02   2.4178880e-04   3.0600000e+00
   2.0110000e+03   1.0000000e+01   4.0000000e+00  -1.0983000e+03   5.3910000e+00   3.4918000e+01   2.9000000e-02   2.1812442e-04   2.9750000e+00
   2.0110000e+03   1.0000000e+01   4.0000000e+00  -1.1483000e+03   5.2130000e+00   3.4924000e+01   2.9000000e-02   2.1779815e-04   3.0600000e+00
   2.0110000e+03   1.0000000e+01   4.0000000e+00  -1.1980000e+03   4.9660000e+00   3.4933000e+01   4.4000000e-02   1.7082208e-04   3.0600000e+00
   2.0110000e+03   1.0000000e+01   4.0000000e+00  -1.2475000e+03   4.7770000e+00   3.4941000e+01   3.7000000e-02   2.1697931e-04   3.2300000e+00
   2.0110000e+03   1.0000000e+01   4.0000000e+00  -1.2983000e+03   4.6730000e+00   3.4945000e+01   7.0000000e-03   2.1678115e-04   3.3150000e+00
   2.0110000e+03   1.0000000e+01   4.0000000e+00  -1.3489000e+03   4.5310000e+00   3.4953000e+01   2.9000000e-02   2.1650255e-04   3.0600000e+00
   2.0110000e+03   1.0000000e+01   4.0000000e+00  -1.3980000e+03   4.4700000e+00   3.4956000e+01   3.7000000e-02   2.1638326e-04   3.1450000e+00
   2.0110000e+03   1.0000000e+01   4.0000000e+00  -1.4476000e+03   4.4090000e+00   3.4959000e+01   2.9000000e-02   2.1626358e-04   3.1450000e+00
   2.0110000e+03   1.0000000e+01   4.0000000e+00  -1.4967000e+03   4.3780000e+00   3.4961000e+01   4.4000000e-02   2.1620144e-04   3.1450000e+00
   2.0110000e+03   1.0000000e+01   9.0000000e+00  -1.0000000e+01   2.8917000e+01   3.5858000e+01   5.8000000e-02   3.3845164e-04   1.5300000e+00
   2.0110000e+03   1.0000000e+01   9.0000000e+00  -1.5600000e+01   2.8894000e+01   3.5860000e+01   6.6000000e-02   3.4982981e-04   5.1000000e-01
   2.0110000e+03   1.0000000e+01   9.0000000e+00  -2.0600000e+01   2.8887000e+01   3.5866000e+01   7.3000000e-02   3.4981776e-04   1.3600000e+00
   2.0110000e+03   1.0000000e+01   9.0000000e+00  -2.4800000e+01   2.8887000e+01   3.5874000e+01   8.0000000e-02   3.4980076e-04   1.2750000e+00
   2.0110000e+03   1.0000000e+01   9.0000000e+00  -3.0000000e+01   2.8885000e+01   3.5880000e+01   5.8000000e-02   3.4978822e-04   9.3500000e-01
   2.0110000e+03   1.0000000e+01   9.0000000e+00  -3.5300000e+01   2.8881000e+01   3.5880000e+01   8.0000000e-02   3.2631715e-04   1.1900000e+00
   2.0110000e+03   1.0000000e+01   9.0000000e+00  -4.0500000e+01   2.8877000e+01   3.5881000e+01   1.1000000e-01   3.4978688e-04   1.0200000e+00
   2.0110000e+03   1.0000000e+01   9.0000000e+00  -4.5500000e+01   2.8874000e+01   3.5880000e+01   8.8000000e-02   3.4978930e-04   1.2750000e+00
   2.0110000e+03   1.0000000e+01   9.0000000e+00  -4.9700000e+01   2.8871000e+01   3.5880000e+01   8.8000000e-02   3.4978960e-04   1.1050000e+00
   2.0110000e+03   1.0000000e+01   9.0000000e+00  -5.5100000e+01   2.8868000e+01   3.5881000e+01   1.3100000e-01   3.4978777e-04   1.4450000e+00
   2.0110000e+03   1.0000000e+01   9.0000000e+00  -5.9300000e+01   2.8869000e+01   3.5880000e+01   1.1000000e-01   3.4978980e-04   1.1900000e+00
   2.0110000e+03   1.0000000e+01   9.0000000e+00  -6.3500000e+01   2.8867000e+01   3.5882000e+01   1.4600000e-01   3.6116585e-04   1.1050000e+00
   2.0110000e+03   1.0000000e+01   9.0000000e+00  -6.7900000e+01   2.8865000e+01   3.5882000e+01   1.3900000e-01   3.6116605e-04   8.5000000e-01
   2.0110000e+03   1.0000000e+01   9.0000000e+00  -7.2100000e+01   2.8865000e+01   3.5881000e+01   2.1900000e-01   3.9673100e-04   1.1900000e+00
   2.0110000e+03   1.0000000e+01   9.0000000e+00  -7.7900000e+01   2.8865000e+01   3.5883000e+01   1.6100000e-01   3.9672675e-04   1.2750000e+00
   2.0110000e+03   1.0000000e+01   9.0000000e+00  -8.5300000e+01   2.8860000e+01   3.5882000e+01   2.2600000e-01   4.0810947e-04   1.0200000e+00
   2.0110000e+03   1.0000000e+01   9.0000000e+00  -9.0500000e+01   2.8227000e+01   3.5923000e+01   3.7200000e-01   4.7777453e-04   1.4450000e+00
   2.0110000e+03   1.0000000e+01   9.0000000e+00  -9.5500000e+01   2.7923000e+01   3.5951000e+01   3.6500000e-01   4.7772945e-04   1.4450000e+00
   2.0110000e+03   1.0000000e+01   9.0000000e+00  -1.0020000e+02   2.7695000e+01   3.5970000e+01   4.0900000e-01   4.7769597e-04   1.6150000e+00
   2.0110000e+03   1.0000000e+01   9.0000000e+00  -1.0550000e+02   2.7447000e+01   3.6016000e+01   4.8900000e-01   4.7760195e-04   1.5300000e+00
   2.0110000e+03   1.0000000e+01   9.0000000e+00  -1.1050000e+02   2.7210000e+01   3.6068000e+01   5.6900000e-01   4.3125965e-04   1.8700000e+00
   2.0110000e+03   1.0000000e+01   9.0000000e+00  -1.1530000e+02   2.7046000e+01   3.6104000e+01   5.8400000e-01   4.3118093e-04   1.8700000e+00
   2.0110000e+03   1.0000000e+01   9.0000000e+00  -1.2040000e+02   2.7018000e+01   3.6167000e+01   5.2600000e-01   4.1895543e-04   1.7000000e+00
   2.0110000e+03   1.0000000e+01   9.0000000e+00  -1.2560000e+02   2.6797000e+01   3.6225000e+01   5.2600000e-01   3.7259445e-04   1.7850000e+00
   2.0110000e+03   1.0000000e+01   9.0000000e+00  -1.3360000e+02   2.6206000e+01   3.6393000e+01   4.9600000e-01   3.7220574e-04   1.8700000e+00
   2.0110000e+03   1.0000000e+01   9.0000000e+00  -1.3860000e+02   2.5796000e+01   3.6410000e+01   5.2600000e-01   3.2519013e-04   2.0400000e+00
   2.0110000e+03   1.0000000e+01   9.0000000e+00  -1.4520000e+02   2.5646000e+01   3.6495000e+01   4.3100000e-01   3.7193704e-04   1.9550000e+00
   2.0110000e+03   1.0000000e+01   9.0000000e+00  -1.5000000e+02   2.5630000e+01   3.6497000e+01   4.3100000e-01   3.7193099e-04   2.0400000e+00
   2.0110000e+03   1.0000000e+01   9.0000000e+00  -1.5510000e+02   2.5422000e+01   3.6554000e+01   3.9400000e-01   3.7178521e-04   2.1250000e+00
   2.0110000e+03   1.0000000e+01   9.0000000e+00  -1.5920000e+02   2.5198000e+01   3.6607000e+01   2.9200000e-01   3.3679110e-04   2.1250000e+00
   2.0110000e+03   1.0000000e+01   9.0000000e+00  -1.6530000e+02   2.4772000e+01   3.6699000e+01   1.9700000e-01   3.3652919e-04   2.0400000e+00
   2.0110000e+03   1.0000000e+01   9.0000000e+00  -1.7010000e+02   2.4350000e+01   3.6769000e+01   1.3100000e-01   2.6638558e-04   2.0400000e+00
   2.0110000e+03   1.0000000e+01   9.0000000e+00  -1.7560000e+02   2.4001000e+01   3.6815000e+01   8.8000000e-02   2.0803279e-04   2.1250000e+00
   2.0110000e+03   1.0000000e+01   9.0000000e+00  -1.7910000e+02   2.3763000e+01   3.6834000e+01   8.8000000e-02   2.0793676e-04   2.1250000e+00
   2.0110000e+03   1.0000000e+01   9.0000000e+00  -1.8550000e+02   2.3488000e+01   3.6847000e+01   1.1700000e-01   2.0783980e-04   2.1250000e+00
   2.0110000e+03   1.0000000e+01   9.0000000e+00  -1.9010000e+02   2.3038000e+01   3.6868000e+01   1.0200000e-01   2.0767030e-04   2.2100000e+00
   2.0110000e+03   1.0000000e+01   9.0000000e+00  -1.9540000e+02   2.2765000e+01   3.6875000e+01   9.5000000e-02   1.9597919e-04   2.1250000e+00
   2.0110000e+03   1.0000000e+01   9.0000000e+00  -2.0020000e+02   2.2577000e+01   3.6869000e+01   7.3000000e-02   1.8426722e-04   2.2100000e+00
   2.0110000e+03   1.0000000e+01   9.0000000e+00  -2.1040000e+02   2.2005000e+01   3.6879000e+01   2.9000000e-02   1.7245440e-04   2.2100000e+00
   2.0110000e+03   1.0000000e+01   9.0000000e+00  -2.2060000e+02   2.1395000e+01   3.6845000e+01   7.0000000e-03   1.7228970e-04   2.2950000e+00
   2.0110000e+03   1.0000000e+01   9.0000000e+00  -2.2790000e+02   2.0968000e+01   3.6810000e+01   2.2000000e-02   1.6051796e-04   2.3800000e+00
   2.0110000e+03   1.0000000e+01   9.0000000e+00  -2.4040000e+02   2.0298000e+01   3.6741000e+01   2.2000000e-02   1.4876036e-04   2.5500000e+00
   2.0110000e+03   1.0000000e+01   9.0000000e+00  -2.5000000e+02   1.9892000e+01   3.6698000e+01   1.5000000e-02   1.4864791e-04   2.4650000e+00
   2.0110000e+03   1.0000000e+01   9.0000000e+00  -2.6000000e+02   1.9448000e+01   3.6652000e+01   7.0000000e-03   1.4850922e-04   2.4650000e+00
   2.0110000e+03   1.0000000e+01   9.0000000e+00  -2.7060000e+02   1.9337000e+01   3.6638000e+01   1.5000000e-02   1.4847770e-04   2.4650000e+00
   2.0110000e+03   1.0000000e+01   9.0000000e+00  -2.7980000e+02   1.9176000e+01   3.6618000e+01   1.5000000e-02   1.4842975e-04   2.4650000e+00
   2.0110000e+03   1.0000000e+01   9.0000000e+00  -2.9060000e+02   1.8833000e+01   3.6581000e+01   2.2000000e-02   1.4830928e-04   2.2950000e+00
   2.0110000e+03   1.0000000e+01   9.0000000e+00  -3.0010000e+02   1.8542000e+01   3.6543000e+01   7.0000000e-03   1.8306620e-04   2.3800000e+00
   2.0110000e+03   1.0000000e+01   9.0000000e+00  -3.1060000e+02   1.8267000e+01   3.6503000e+01   7.0000000e-03   1.8297996e-04   1.8700000e+00
   2.0110000e+03   1.0000000e+01   9.0000000e+00  -3.2020000e+02   1.7977000e+01   3.6464000e+01   2.9000000e-02   1.8287619e-04   2.2950000e+00
   2.0110000e+03   1.0000000e+01   9.0000000e+00  -3.3070000e+02   1.7737000e+01   3.6431000e+01   7.0000000e-03   1.8278723e-04   2.1250000e+00
   2.0110000e+03   1.0000000e+01   9.0000000e+00  -3.3910000e+02   1.7529000e+01   3.6392000e+01   7.0000000e-03   1.8272934e-04   2.2100000e+00
   2.0110000e+03   1.0000000e+01   9.0000000e+00  -3.5050000e+02   1.7279000e+01   3.6350000e+01   2.2000000e-02   1.8264501e-04   2.2100000e+00
   2.0110000e+03   1.0000000e+01   9.0000000e+00  -3.6080000e+02   1.7052000e+01   3.6312000e+01   1.5000000e-02   2.0582228e-04   2.2950000e+00
   2.0110000e+03   1.0000000e+01   9.0000000e+00  -3.7020000e+02   1.6786000e+01   3.6265000e+01   2.2000000e-02   2.0572819e-04   2.2100000e+00
   2.0110000e+03   1.0000000e+01   9.0000000e+00  -3.7990000e+02   1.6517000e+01   3.6214000e+01   1.5000000e-02   2.0563538e-04   2.2950000e+00
   2.0110000e+03   1.0000000e+01   9.0000000e+00  -3.9040000e+02   1.6140000e+01   3.6134000e+01   2.2000000e-02   1.8225704e-04   2.3800000e+00
   2.0110000e+03   1.0000000e+01   9.0000000e+00  -4.0030000e+02   1.5751000e+01   3.6068000e+01   7.0000000e-03   1.8208566e-04   2.4650000e+00
   2.0110000e+03   1.0000000e+01   9.0000000e+00  -4.1000000e+02   1.5402000e+01   3.6015000e+01   1.5000000e-02   1.8190857e-04   2.5500000e+00
   2.0110000e+03   1.0000000e+01   9.0000000e+00  -4.2040000e+02   1.5058000e+01   3.5961000e+01   1.5000000e-02   1.8172889e-04   2.3800000e+00
   2.0110000e+03   1.0000000e+01   9.0000000e+00  -4.2980000e+02   1.4952000e+01   3.5941000e+01   1.5000000e-02   1.8167917e-04   2.3800000e+00
   2.0110000e+03   1.0000000e+01   9.0000000e+00  -4.4050000e+02   1.4751000e+01   3.5903000e+01   2.2000000e-02   2.2809891e-04   2.5500000e+00
   2.0110000e+03   1.0000000e+01   9.0000000e+00  -4.5030000e+02   1.4325000e+01   3.5829000e+01   7.0000000e-03   2.5112798e-04   2.5500000e+00
   2.0110000e+03   1.0000000e+01   9.0000000e+00  -4.6010000e+02   1.3914000e+01   3.5760000e+01   1.5000000e-02   2.5088853e-04   2.3800000e+00
   2.0110000e+03   1.0000000e+01   9.0000000e+00  -4.7000000e+02   1.3528000e+01   3.5700000e+01   2.2000000e-02   2.5064099e-04   2.3800000e+00
   2.0110000e+03   1.0000000e+01   9.0000000e+00  -4.8000000e+02   1.3205000e+01   3.5661000e+01   2.2000000e-02   2.2714159e-04   2.5500000e+00
   2.0110000e+03   1.0000000e+01   9.0000000e+00  -4.8990000e+02   1.2901000e+01   3.5606000e+01   1.5000000e-02   2.2694811e-04   2.6350000e+00
   2.0110000e+03   1.0000000e+01   9.0000000e+00  -5.0010000e+02   1.2600000e+01   3.5559000e+01   2.2000000e-02   2.1513907e-04   2.6350000e+00
   2.0110000e+03   1.0000000e+01   9.0000000e+00  -5.2040000e+02   1.2140000e+01   3.5488000e+01   2.9000000e-02   2.2638729e-04   2.6350000e+00
   2.0110000e+03   1.0000000e+01   9.0000000e+00  -5.4070000e+02   1.1718000e+01   3.5430000e+01   2.9000000e-02   2.2603930e-04   2.7200000e+00
   2.0110000e+03   1.0000000e+01   9.0000000e+00  -5.5980000e+02   1.1198000e+01   3.5356000e+01   2.9000000e-02   2.2559621e-04   2.8050000e+00
   2.0110000e+03   1.0000000e+01   9.0000000e+00  -5.8020000e+02   1.0481000e+01   3.5235000e+01   2.9000000e-02   2.3665688e-04   2.8050000e+00
   2.0110000e+03   1.0000000e+01   9.0000000e+00  -6.0040000e+02   1.0187000e+01   3.5209000e+01   2.2000000e-02   2.3634237e-04   2.7200000e+00
   2.0110000e+03   1.0000000e+01   9.0000000e+00  -6.2520000e+02   9.5260000e+00   3.5126000e+01   2.2000000e-02   2.3566486e-04   2.6350000e+00
   2.0110000e+03   1.0000000e+01   9.0000000e+00  -6.4990000e+02   8.9430000e+00   3.5066000e+01   2.9000000e-02   2.3500501e-04   2.7200000e+00
   2.0110000e+03   1.0000000e+01   9.0000000e+00  -6.7540000e+02   8.3840000e+00   3.4985000e+01   4.4000000e-02   2.1114106e-04   2.8050000e+00
   2.0110000e+03   1.0000000e+01   9.0000000e+00  -7.0030000e+02   8.1770000e+00   3.4972000e+01   3.7000000e-02   2.3412778e-04   2.8900000e+00
   2.0110000e+03   1.0000000e+01   9.0000000e+00  -7.2530000e+02   7.8550000e+00   3.4955000e+01   3.7000000e-02   2.4528366e-04   2.8050000e+00
   2.0110000e+03   1.0000000e+01   9.0000000e+00  -7.4970000e+02   7.6250000e+00   3.4941000e+01   2.9000000e-02   2.4496954e-04   2.8900000e+00
   2.0110000e+03   1.0000000e+01   9.0000000e+00  -7.7520000e+02   7.3910000e+00   3.4931000e+01   3.7000000e-02   2.4463480e-04   2.9750000e+00
   2.0110000e+03   1.0000000e+01   9.0000000e+00  -8.0020000e+02   7.1240000e+00   3.4916000e+01   1.5000000e-02   2.3266154e-04   2.8900000e+00
   2.0110000e+03   1.0000000e+01   9.0000000e+00  -8.2530000e+02   6.8870000e+00   3.4906000e+01   3.7000000e-02   2.3231084e-04   3.0600000e+00
   2.0110000e+03   1.0000000e+01   9.0000000e+00  -8.5000000e+02   6.6780000e+00   3.4901000e+01   1.5000000e-02   2.2032336e-04   3.0600000e+00
   2.0110000e+03   1.0000000e+01   9.0000000e+00  -8.7480000e+02   6.5110000e+00   3.4900000e+01   2.9000000e-02   2.4331321e-04   3.0600000e+00
   2.0110000e+03   1.0000000e+01   9.0000000e+00  -9.0070000e+02   6.3350000e+00   3.4900000e+01   2.9000000e-02   2.4302501e-04   3.1450000e+00
   2.0110000e+03   1.0000000e+01   9.0000000e+00  -9.2560000e+02   6.2010000e+00   3.4901000e+01   3.7000000e-02   2.8953067e-04   3.0600000e+00
   2.0110000e+03   1.0000000e+01   9.0000000e+00  -9.4930000e+02   5.9730000e+00   3.4903000e+01   2.2000000e-02   2.8914483e-04   2.8900000e+00
   2.0110000e+03   1.0000000e+01   9.0000000e+00  -9.7580000e+02   5.8070000e+00   3.4906000e+01   3.7000000e-02   2.8885689e-04   2.8900000e+00
   2.0110000e+03   1.0000000e+01   9.0000000e+00  -9.9860000e+02   5.6710000e+00   3.4910000e+01   3.7000000e-02   2.4188561e-04   3.1450000e+00
   2.0110000e+03   1.0000000e+01   9.0000000e+00  -1.0479000e+03   5.3900000e+00   3.4918000e+01   2.2000000e-02   1.9486459e-04   3.0600000e+00
   2.0110000e+03   1.0000000e+01   9.0000000e+00  -1.0978000e+03   5.1150000e+00   3.4928000e+01   5.1000000e-02   1.9435732e-04   3.0600000e+00
   2.0110000e+03   1.0000000e+01   9.0000000e+00  -1.1487000e+03   4.9190000e+00   3.4935000e+01   2.2000000e-02   1.8239776e-04   3.2300000e+00
   2.0110000e+03   1.0000000e+01   9.0000000e+00  -1.1980000e+03   4.7740000e+00   3.4941000e+01   2.9000000e-02   1.8212232e-04   3.1450000e+00
   2.0110000e+03   1.0000000e+01   9.0000000e+00  -1.2482000e+03   4.7010000e+00   3.4944000e+01   3.7000000e-02   2.1683443e-04   3.1450000e+00
   2.0110000e+03   1.0000000e+01   9.0000000e+00  -1.2982000e+03   4.6050000e+00   3.4949000e+01   2.9000000e-02   2.1664760e-04   3.4000000e+00
   2.0110000e+03   1.0000000e+01   9.0000000e+00  -1.3481000e+03   4.5180000e+00   3.4953000e+01   3.7000000e-02   2.1647872e-04   3.1450000e+00
   2.0110000e+03   1.0000000e+01   9.0000000e+00  -1.3981000e+03   4.4210000e+00   3.4958000e+01   3.7000000e-02   2.1628815e-04   3.0600000e+00
   2.0110000e+03   1.0000000e+01   9.0000000e+00  -1.4479000e+03   4.3900000e+00   3.4960000e+01   2.9000000e-02   2.1622605e-04   3.1450000e+00
   2.0110000e+03   1.0000000e+01   9.0000000e+00  -1.4990000e+03   4.3630000e+00   3.4961000e+01   2.9000000e-02   1.5806403e-04   3.1450000e+00
   2.0110000e+03   1.0000000e+01   1.5000000e+01  -9.9000000e+00   2.8873000e+01   3.5778000e+01   1.3100000e-01   3.7347769e-04   1.1900000e+00
   2.0110000e+03   1.0000000e+01   1.5000000e+01  -1.5400000e+01   2.8881000e+01   3.5781000e+01   1.3100000e-01   3.7347052e-04   1.1900000e+00
   2.0110000e+03   1.0000000e+01   1.5000000e+01  -2.0600000e+01   2.8881000e+01   3.5780000e+01   1.3900000e-01   3.6138128e-04   1.1900000e+00
   2.0110000e+03   1.0000000e+01   1.5000000e+01  -2.5600000e+01   2.8882000e+01   3.5780000e+01   1.3100000e-01   3.9694401e-04   1.1050000e+00
   2.0110000e+03   1.0000000e+01   1.5000000e+01  -3.0500000e+01   2.8883000e+01   3.5779000e+01   1.4600000e-01   4.0832615e-04   1.1900000e+00
   2.0110000e+03   1.0000000e+01   1.5000000e+01  -3.5600000e+01   2.8883000e+01   3.5779000e+01   1.7500000e-01   4.0832615e-04   1.2750000e+00
   2.0110000e+03   1.0000000e+01   1.5000000e+01  -4.0300000e+01   2.8884000e+01   3.5778000e+01   1.2400000e-01   4.0832817e-04   1.1050000e+00
   2.0110000e+03   1.0000000e+01   1.5000000e+01  -4.5100000e+01   2.8887000e+01   3.5778000e+01   1.3100000e-01   3.6138494e-04   1.1900000e+00
   2.0110000e+03   1.0000000e+01   1.5000000e+01  -4.9800000e+01   2.8891000e+01   3.5780000e+01   1.2400000e-01   3.8485176e-04   1.1050000e+00
   2.0110000e+03   1.0000000e+01   1.5000000e+01  -5.5400000e+01   2.8893000e+01   3.5782000e+01   1.3100000e-01   3.8484730e-04   1.1050000e+00
   2.0110000e+03   1.0000000e+01   1.5000000e+01  -6.0500000e+01   2.8903000e+01   3.5797000e+01   1.9700000e-01   4.1966597e-04   1.3600000e+00
   2.0110000e+03   1.0000000e+01   1.5000000e+01  -6.5500000e+01   2.8917000e+01   3.5817000e+01   2.3400000e-01   4.6656497e-04   1.2750000e+00
   2.0110000e+03   1.0000000e+01   1.5000000e+01  -7.0600000e+01   2.8783000e+01   3.5855000e+01   2.8500000e-01   5.0134878e-04   1.3600000e+00
   2.0110000e+03   1.0000000e+01   1.5000000e+01  -7.5000000e+01   2.8093000e+01   3.5952000e+01   3.0700000e-01   5.0119149e-04   1.3600000e+00
   2.0110000e+03   1.0000000e+01   1.5000000e+01  -8.0000000e+01   2.7817000e+01   3.5962000e+01   3.2100000e-01   5.0118117e-04   1.5300000e+00
   2.0110000e+03   1.0000000e+01   1.5000000e+01  -8.4000000e+01   2.7758000e+01   3.5967000e+01   3.9400000e-01   4.6632067e-04   1.6150000e+00
   2.0110000e+03   1.0000000e+01   1.5000000e+01  -8.9700000e+01   2.7573000e+01   3.5999000e+01   3.8000000e-01   4.6625658e-04   1.6150000e+00
   2.0110000e+03   1.0000000e+01   1.5000000e+01  -9.5300000e+01   2.7415000e+01   3.6027000e+01   4.0900000e-01   4.6619867e-04   1.6150000e+00
   2.0110000e+03   1.0000000e+01   1.5000000e+01  -1.0020000e+02   2.7173000e+01   3.6069000e+01   6.2800000e-01   4.3125715e-04   1.7850000e+00
   2.0110000e+03   1.0000000e+01   1.5000000e+01  -1.0550000e+02   2.6957000e+01   3.6127000e+01   6.6400000e-01   4.6598171e-04   1.7850000e+00
   2.0110000e+03   1.0000000e+01   1.5000000e+01  -1.0910000e+02   2.6852000e+01   3.6148000e+01   7.7400000e-01   4.6593413e-04   1.8700000e+00
   2.0110000e+03   1.0000000e+01   1.5000000e+01  -1.1410000e+02   2.6580000e+01   3.6227000e+01   6.5000000e-01   4.6575538e-04   1.8700000e+00
   2.0110000e+03   1.0000000e+01   1.5000000e+01  -1.2040000e+02   2.6397000e+01   3.6285000e+01   5.4000000e-01   4.5353079e-04   1.7000000e+00
   2.0110000e+03   1.0000000e+01   1.5000000e+01  -1.2560000e+02   2.6137000e+01   3.6345000e+01   4.0900000e-01   3.8368201e-04   1.8700000e+00
   2.0110000e+03   1.0000000e+01   1.5000000e+01  -1.3340000e+02   2.5779000e+01   3.6462000e+01   2.7700000e-01   3.8340142e-04   2.0400000e+00
   2.0110000e+03   1.0000000e+01   1.5000000e+01  -1.4080000e+02   2.5502000e+01   3.6526000e+01   2.2600000e-01   3.1353143e-04   2.0400000e+00
   2.0110000e+03   1.0000000e+01   1.5000000e+01  -1.4520000e+02   2.5316000e+01   3.6562000e+01   1.7500000e-01   2.4372809e-04   2.1250000e+00
   2.0110000e+03   1.0000000e+01   1.5000000e+01  -1.5010000e+02   2.5148000e+01   3.6598000e+01   1.4600000e-01   2.4362821e-04   2.1250000e+00
   2.0110000e+03   1.0000000e+01   1.5000000e+01  -1.5360000e+02   2.4950000e+01   3.6638000e+01   1.1000000e-01   2.4351317e-04   2.2100000e+00
   2.0110000e+03   1.0000000e+01   1.5000000e+01  -1.5860000e+02   2.4780000e+01   3.6687000e+01   8.8000000e-02   1.9686512e-04   2.0400000e+00
   2.0110000e+03   1.0000000e+01   1.5000000e+01  -1.6580000e+02   2.4437000e+01   3.6747000e+01   6.6000000e-02   1.6175242e-04   2.1250000e+00
   2.0110000e+03   1.0000000e+01   1.5000000e+01  -1.7050000e+02   2.4094000e+01   3.6799000e+01   7.3000000e-02   1.4997770e-04   2.2100000e+00
   2.0110000e+03   1.0000000e+01   1.5000000e+01  -1.7530000e+02   2.3972000e+01   3.6811000e+01   3.7000000e-02   1.4992498e-04   2.0400000e+00
   2.0110000e+03   1.0000000e+01   1.5000000e+01  -1.7860000e+02   2.3737000e+01   3.6835000e+01   3.7000000e-02   1.4981864e-04   2.0400000e+00
   2.0110000e+03   1.0000000e+01   1.5000000e+01  -1.8550000e+02   2.3202000e+01   3.6859000e+01   3.7000000e-02   1.4962691e-04   2.2950000e+00
   2.0110000e+03   1.0000000e+01   1.5000000e+01  -1.9060000e+02   2.2860000e+01   3.6873000e+01   3.7000000e-02   1.2623857e-04   2.3800000e+00
   2.0110000e+03   1.0000000e+01   1.5000000e+01  -1.9520000e+02   2.2525000e+01   3.6878000e+01   2.9000000e-02   1.2612144e-04   2.3800000e+00
   2.0110000e+03   1.0000000e+01   1.5000000e+01  -2.0020000e+02   2.2305000e+01   3.6869000e+01   2.2000000e-02   1.2606624e-04   2.2100000e+00
   2.0110000e+03   1.0000000e+01   1.5000000e+01  -2.1060000e+02   2.1863000e+01   3.6858000e+01   2.2000000e-02   1.6078158e-04   2.2100000e+00
   2.0110000e+03   1.0000000e+01   1.5000000e+01  -2.2020000e+02   2.1567000e+01   3.6864000e+01   1.5000000e-02   1.6065419e-04   2.2950000e+00
   2.0110000e+03   1.0000000e+01   1.5000000e+01  -2.2980000e+02   2.1175000e+01   3.6831000e+01   1.5000000e-02   1.6056292e-04   2.5500000e+00
   2.0110000e+03   1.0000000e+01   1.5000000e+01  -2.4030000e+02   2.0796000e+01   3.6800000e+01   1.5000000e-02   1.8372050e-04   2.4650000e+00
   2.0110000e+03   1.0000000e+01   1.5000000e+01  -2.5050000e+02   2.0337000e+01   3.6764000e+01   7.0000000e-03   1.9524639e-04   2.4650000e+00
   2.0110000e+03   1.0000000e+01   1.5000000e+01  -2.6030000e+02   1.9979000e+01   3.6717000e+01   7.0000000e-03   1.9516822e-04   2.3800000e+00
   2.0110000e+03   1.0000000e+01   1.5000000e+01  -2.7000000e+02   1.9643000e+01   3.6686000e+01   1.5000000e-02   1.9505845e-04   2.4650000e+00
   2.0110000e+03   1.0000000e+01   1.5000000e+01  -2.8010000e+02   1.9259000e+01   3.6636000e+01   1.5000000e-02   1.4843817e-04   2.5500000e+00
   2.0110000e+03   1.0000000e+01   1.5000000e+01  -2.8990000e+02   1.8828000e+01   3.6581000e+01   2.2000000e-02   1.4830630e-04   2.3800000e+00
   2.0110000e+03   1.0000000e+01   1.5000000e+01  -2.9990000e+02   1.8558000e+01   3.6545000e+01   1.5000000e-02   1.3655558e-04   2.2950000e+00
   2.0110000e+03   1.0000000e+01   1.5000000e+01  -3.1030000e+02   1.8228000e+01   3.6502000e+01   7.0000000e-03   1.4810561e-04   2.2950000e+00
   2.0110000e+03   1.0000000e+01   1.5000000e+01  -3.2020000e+02   1.7907000e+01   3.6443000e+01   7.0000000e-03   1.4802377e-04   2.2100000e+00
   2.0110000e+03   1.0000000e+01   1.5000000e+01  -3.3020000e+02   1.7737000e+01   3.6422000e+01   7.0000000e-03   1.4795520e-04   2.2950000e+00
   2.0110000e+03   1.0000000e+01   1.5000000e+01  -3.4030000e+02   1.7582000e+01   3.6393000e+01   1.5000000e-02   1.8276381e-04   2.2950000e+00
   2.0110000e+03   1.0000000e+01   1.5000000e+01  -3.5050000e+02   1.7264000e+01   3.6341000e+01   1.5000000e-02   1.8265392e-04   2.2100000e+00
   2.0110000e+03   1.0000000e+01   1.5000000e+01  -3.6020000e+02   1.7093000e+01   3.6318000e+01   1.5000000e-02   1.9424556e-04   2.3800000e+00
   2.0110000e+03   1.0000000e+01   1.5000000e+01  -3.7020000e+02   1.6822000e+01   3.6267000e+01   7.0000000e-03   1.9415728e-04   2.2950000e+00
   2.0110000e+03   1.0000000e+01   1.5000000e+01  -3.8020000e+02   1.6633000e+01   3.6232000e+01   1.5000000e-02   1.9409131e-04   2.3800000e+00
   2.0110000e+03   1.0000000e+01   1.5000000e+01  -3.9010000e+02   1.6417000e+01   3.6193000e+01   1.5000000e-02   1.7075243e-04   2.3800000e+00
   2.0110000e+03   1.0000000e+01   1.5000000e+01  -4.0060000e+02   1.6188000e+01   3.6152000e+01   7.0000000e-03   1.8225576e-04   2.2950000e+00
   2.0110000e+03   1.0000000e+01   1.5000000e+01  -4.0990000e+02   1.5961000e+01   3.6113000e+01   7.0000000e-03   1.8215896e-04   2.3800000e+00
   2.0110000e+03   1.0000000e+01   1.5000000e+01  -4.2010000e+02   1.5671000e+01   3.6064000e+01   1.5000000e-02   1.9369252e-04   2.3800000e+00
   2.0110000e+03   1.0000000e+01   1.5000000e+01  -4.3020000e+02   1.5443000e+01   3.6023000e+01   1.5000000e-02   2.1684863e-04   2.4650000e+00
   2.0110000e+03   1.0000000e+01   1.5000000e+01  -4.4040000e+02   1.5064000e+01   3.5961000e+01   2.2000000e-02   2.1665689e-04   2.5500000e+00
   2.0110000e+03   1.0000000e+01   1.5000000e+01  -4.5040000e+02   1.4874000e+01   3.5927000e+01   7.0000000e-03   2.1656315e-04   2.4650000e+00
   2.0110000e+03   1.0000000e+01   1.5000000e+01  -4.6050000e+02   1.4461000e+01   3.5857000e+01   1.5000000e-02   2.1634128e-04   2.5500000e+00
   2.0110000e+03   1.0000000e+01   1.5000000e+01  -4.7070000e+02   1.4209000e+01   3.5813000e+01   1.5000000e-02   2.0453778e-04   2.4650000e+00
   2.0110000e+03   1.0000000e+01   1.5000000e+01  -4.8050000e+02   1.3704000e+01   3.5731000e+01   2.2000000e-02   2.0423096e-04   2.5500000e+00
   2.0110000e+03   1.0000000e+01   1.5000000e+01  -4.9030000e+02   1.3452000e+01   3.5689000e+01   2.2000000e-02   1.9247939e-04   2.5500000e+00
   2.0110000e+03   1.0000000e+01   1.5000000e+01  -4.9970000e+02   1.3255000e+01   3.5656000e+01   2.2000000e-02   2.0394622e-04   2.6350000e+00
   2.0110000e+03   1.0000000e+01   1.5000000e+01  -5.2050000e+02   1.2500000e+01   3.5540000e+01   2.2000000e-02   2.3833162e-04   2.6350000e+00
   2.0110000e+03   1.0000000e+01   1.5000000e+01  -5.4050000e+02   1.1851000e+01   3.5444000e+01   3.7000000e-02   2.3782489e-04   2.6350000e+00
   2.0110000e+03   1.0000000e+01   1.5000000e+01  -5.6040000e+02   1.1078000e+01   3.5332000e+01   2.9000000e-02   2.3717128e-04   2.6350000e+00
   2.0110000e+03   1.0000000e+01   1.5000000e+01  -5.8030000e+02   1.0659000e+01   3.5277000e+01   3.7000000e-02   2.6004132e-04   2.7200000e+00
   2.0110000e+03   1.0000000e+01   1.5000000e+01  -6.0050000e+02   1.0165000e+01   3.5207000e+01   1.5000000e-02   2.5957675e-04   2.6350000e+00
   2.0110000e+03   1.0000000e+01   1.5000000e+01  -6.2550000e+02   9.5960000e+00   3.5128000e+01   2.9000000e-02   2.5901226e-04   2.6350000e+00
   2.0110000e+03   1.0000000e+01   1.5000000e+01  -6.5030000e+02   9.2310000e+00   3.5080000e+01   2.9000000e-02   2.2370659e-04   2.6350000e+00
   2.0110000e+03   1.0000000e+01   1.5000000e+01  -6.7490000e+02   8.7070000e+00   3.5019000e+01   3.7000000e-02   2.4637606e-04   2.8900000e+00
   2.0110000e+03   1.0000000e+01   1.5000000e+01  -7.0010000e+02   8.4140000e+00   3.4995000e+01   2.9000000e-02   2.5767716e-04   2.7200000e+00
   2.0110000e+03   1.0000000e+01   1.5000000e+01  -7.2490000e+02   8.0750000e+00   3.4972000e+01   3.7000000e-02   2.5723560e-04   2.8900000e+00
   2.0110000e+03   1.0000000e+01   1.5000000e+01  -7.4920000e+02   7.7530000e+00   3.4944000e+01   3.7000000e-02   2.5682090e-04   2.8050000e+00
   2.0110000e+03   1.0000000e+01   1.5000000e+01  -7.7560000e+02   7.3980000e+00   3.4922000e+01   2.9000000e-02   2.2140886e-04   2.8050000e+00
   2.0110000e+03   1.0000000e+01   1.5000000e+01  -8.0000000e+02   7.2300000e+00   3.4915000e+01   3.7000000e-02   2.2116504e-04   2.9750000e+00
   2.0110000e+03   1.0000000e+01   1.5000000e+01  -8.2520000e+02   7.0090000e+00   3.4904000e+01   3.7000000e-02   2.2084446e-04   2.9750000e+00
   2.0110000e+03   1.0000000e+01   1.5000000e+01  -8.5060000e+02   6.7570000e+00   3.4893000e+01   3.7000000e-02   2.2046951e-04   2.9750000e+00
   2.0110000e+03   1.0000000e+01   1.5000000e+01  -8.7540000e+02   6.4240000e+00   3.4890000e+01   2.9000000e-02   2.0834350e-04   2.9750000e+00
   2.0110000e+03   1.0000000e+01   1.5000000e+01  -9.0010000e+02   6.2120000e+00   3.4898000e+01   2.9000000e-02   2.3123307e-04   2.8900000e+00
   2.0110000e+03   1.0000000e+01   1.5000000e+01  -9.2560000e+02   6.0720000e+00   3.4901000e+01   2.9000000e-02   2.3099269e-04   2.9750000e+00
   2.0110000e+03   1.0000000e+01   1.5000000e+01  -9.5000000e+02   5.9500000e+00   3.4904000e+01   2.2000000e-02   2.3078066e-04   3.1450000e+00
   2.0110000e+03   1.0000000e+01   1.5000000e+01  -9.7540000e+02   5.8300000e+00   3.4907000e+01   2.9000000e-02   2.6542208e-04   2.9750000e+00
   2.0110000e+03   1.0000000e+01   1.5000000e+01  -9.9840000e+02   5.7500000e+00   3.4909000e+01   2.2000000e-02   2.6528116e-04   3.2300000e+00
   2.0110000e+03   1.0000000e+01   1.5000000e+01  -1.0481000e+03   5.5670000e+00   3.4914000e+01   2.2000000e-02   2.6495530e-04   3.0600000e+00
   2.0110000e+03   1.0000000e+01   1.5000000e+01  -1.0984000e+03   5.3700000e+00   3.4920000e+01   1.5000000e-02   2.5300567e-04   3.0600000e+00
   2.0110000e+03   1.0000000e+01   1.5000000e+01  -1.1487000e+03   5.1840000e+00   3.4926000e+01   2.2000000e-02   2.5266490e-04   3.0600000e+00
   2.0110000e+03   1.0000000e+01   1.5000000e+01  -1.1986000e+03   4.9890000e+00   3.4933000e+01   4.4000000e-02   2.2904393e-04   3.0600000e+00
   2.0110000e+03   1.0000000e+01   1.5000000e+01  -1.2475000e+03   4.8170000e+00   3.4939000e+01   2.9000000e-02   2.2872095e-04   3.1450000e+00
   2.0110000e+03   1.0000000e+01   1.5000000e+01  -1.2981000e+03   4.6440000e+00   3.4947000e+01   2.9000000e-02   2.1672354e-04   3.1450000e+00
   2.0110000e+03   1.0000000e+01   1.5000000e+01  -1.3486000e+03   4.5110000e+00   3.4954000e+01   3.7000000e-02   2.1646344e-04   3.2300000e+00
   2.0110000e+03   1.0000000e+01   1.5000000e+01  -1.3984000e+03   4.4520000e+00   3.4957000e+01   2.2000000e-02   2.0475423e-04   3.1450000e+00
   2.0110000e+03   1.0000000e+01   1.5000000e+01  -1.4475000e+03   4.4140000e+00   3.4959000e+01   2.9000000e-02   2.1627280e-04   3.1450000e+00
   2.0110000e+03   1.0000000e+01   1.5000000e+01  -1.4999000e+03   4.3830000e+00   3.4961000e+01   2.9000000e-02   2.2787529e-04   3.0600000e+00
   2.0110000e+03   1.0000000e+01   2.0000000e+01  -9.9000000e+00   2.8626000e+01   3.5849000e+01   1.4600000e-01   3.8472922e-04   1.2750000e+00
   2.0110000e+03   1.0000000e+01   2.0000000e+01  -1.4900000e+01   2.8626000e+01   3.5850000e+01   1.3900000e-01   3.8472710e-04   1.4450000e+00
   2.0110000e+03   1.0000000e+01   2.0000000e+01  -2.0100000e+01   2.8628000e+01   3.5849000e+01   1.4600000e-01   3.3849738e-04   1.2750000e+00
   2.0110000e+03   1.0000000e+01   2.0000000e+01  -2.5100000e+01   2.8628000e+01   3.5850000e+01   1.4600000e-01   3.4987536e-04   1.2750000e+00
   2.0110000e+03   1.0000000e+01   2.0000000e+01  -2.9600000e+01   2.8629000e+01   3.5850000e+01   1.4600000e-01   3.4987528e-04   1.1900000e+00
   2.0110000e+03   1.0000000e+01   2.0000000e+01  -3.5300000e+01   2.8629000e+01   3.5851000e+01   1.5300000e-01   3.6125326e-04   1.2750000e+00
   2.0110000e+03   1.0000000e+01   2.0000000e+01  -4.0600000e+01   2.8633000e+01   3.5850000e+01   1.3900000e-01   3.6125505e-04   1.1900000e+00
   2.0110000e+03   1.0000000e+01   2.0000000e+01  -4.5000000e+01   2.8634000e+01   3.5849000e+01   1.5300000e-01   3.6125709e-04   1.2750000e+00
   2.0110000e+03   1.0000000e+01   2.0000000e+01  -5.0500000e+01   2.8635000e+01   3.5850000e+01   1.4600000e-01   3.8472635e-04   1.1900000e+00
   2.0110000e+03   1.0000000e+01   2.0000000e+01  -5.5400000e+01   2.8633000e+01   3.5850000e+01   1.3900000e-01   3.8472652e-04   1.3600000e+00
   2.0110000e+03   1.0000000e+01   2.0000000e+01  -6.0200000e+01   2.8635000e+01   3.5849000e+01   1.3900000e-01   3.8472848e-04   1.1900000e+00
   2.0110000e+03   1.0000000e+01   2.0000000e+01  -6.5300000e+01   2.8630000e+01   3.5850000e+01   1.5300000e-01   3.9681813e-04   1.1900000e+00
   2.0110000e+03   1.0000000e+01   2.0000000e+01  -7.0400000e+01   2.8634000e+01   3.5845000e+01   1.9700000e-01   3.9682842e-04   1.1900000e+00
   2.0110000e+03   1.0000000e+01   2.0000000e+01  -7.3300000e+01   2.7823000e+01   3.5956000e+01   3.0700000e-01   4.3149058e-04   1.4450000e+00
   2.0110000e+03   1.0000000e+01   2.0000000e+01  -7.7300000e+01   2.7658000e+01   3.5993000e+01   4.6700000e-01   4.3141626e-04   1.6150000e+00
   2.0110000e+03   1.0000000e+01   2.0000000e+01  -8.3100000e+01   2.7441000e+01   3.6020000e+01   6.0600000e-01   4.3136182e-04   1.7000000e+00
   2.0110000e+03   1.0000000e+01   2.0000000e+01  -9.0600000e+01   2.7278000e+01   3.6044000e+01   6.2100000e-01   4.4269113e-04   1.8700000e+00
   2.0110000e+03   1.0000000e+01   2.0000000e+01  -9.5300000e+01   2.7113000e+01   3.6083000e+01   6.5700000e-01   4.4260675e-04   1.7850000e+00
   2.0110000e+03   1.0000000e+01   2.0000000e+01  -1.0060000e+02   2.6918000e+01   3.6123000e+01   6.2100000e-01   5.3569228e-04   1.7850000e+00
   2.0110000e+03   1.0000000e+01   2.0000000e+01  -1.0410000e+02   2.6855000e+01   3.6138000e+01   5.4800000e-01   5.3565857e-04   1.8700000e+00
   2.0110000e+03   1.0000000e+01   2.0000000e+01  -1.1040000e+02   2.6687000e+01   3.6193000e+01   4.1600000e-01   5.3553561e-04   1.8700000e+00
   2.0110000e+03   1.0000000e+01   2.0000000e+01  -1.1560000e+02   2.6434000e+01   3.6248000e+01   3.2900000e-01   3.4905671e-04   1.9550000e+00
   2.0110000e+03   1.0000000e+01   2.0000000e+01  -1.2030000e+02   2.6151000e+01   3.6332000e+01   2.2600000e-01   3.1400750e-04   2.0400000e+00
   2.0110000e+03   1.0000000e+01   2.0000000e+01  -1.2360000e+02   2.6107000e+01   3.6353000e+01   2.0400000e-01   2.3259174e-04   2.0400000e+00
   2.0110000e+03   1.0000000e+01   2.0000000e+01  -1.3560000e+02   2.5468000e+01   3.6554000e+01   1.0200000e-01   1.8558409e-04   2.2100000e+00
   2.0110000e+03   1.0000000e+01   2.0000000e+01  -1.4010000e+02   2.5269000e+01   3.6598000e+01   7.3000000e-02   1.7387128e-04   2.2100000e+00
   2.0110000e+03   1.0000000e+01   2.0000000e+01  -1.4490000e+02   2.5082000e+01   3.6636000e+01   5.8000000e-02   1.8535726e-04   2.0400000e+00
   2.0110000e+03   1.0000000e+01   2.0000000e+01  -1.4930000e+02   2.4870000e+01   3.6667000e+01   1.0200000e-01   1.9692263e-04   2.1250000e+00
   2.0110000e+03   1.0000000e+01   2.0000000e+01  -1.5560000e+02   2.4551000e+01   3.6728000e+01   7.3000000e-02   1.9673718e-04   2.2950000e+00
   2.0110000e+03   1.0000000e+01   2.0000000e+01  -1.6060000e+02   2.4327000e+01   3.6762000e+01   7.3000000e-02   1.9662142e-04   2.0400000e+00
   2.0110000e+03   1.0000000e+01   2.0000000e+01  -1.6540000e+02   2.4039000e+01   3.6816000e+01   5.1000000e-02   1.3826497e-04   2.0400000e+00
   2.0110000e+03   1.0000000e+01   2.0000000e+01  -1.6970000e+02   2.3944000e+01   3.6831000e+01   4.4000000e-02   1.8472788e-04   2.0400000e+00
   2.0110000e+03   1.0000000e+01   2.0000000e+01  -1.7550000e+02   2.3676000e+01   3.6861000e+01   3.7000000e-02   1.8460021e-04   2.1250000e+00
   2.0110000e+03   1.0000000e+01   2.0000000e+01  -1.8030000e+02   2.3473000e+01   3.6864000e+01   2.9000000e-02   1.8454184e-04   2.3800000e+00
   2.0110000e+03   1.0000000e+01   2.0000000e+01  -1.8530000e+02   2.3084000e+01   3.4841000e+01   2.9000000e-02   1.1899721e-04   2.2100000e+00
   2.0110000e+03   1.0000000e+01   2.0000000e+01  -1.9030000e+02   2.2753000e+01   3.4960000e+01   3.7000000e-02   1.1864261e-04   2.1250000e+00
   2.0110000e+03   1.0000000e+01   2.0000000e+01  -1.9520000e+02   2.2579000e+01   3.6436000e+01   2.2000000e-02   1.3867160e-04   2.2950000e+00
   2.0110000e+03   1.0000000e+01   2.0000000e+01  -2.0030000e+02   2.2351000e+01   3.6343000e+01   2.2000000e-02   1.6205254e-04   2.2100000e+00
   2.0110000e+03   1.0000000e+01   2.0000000e+01  -2.1070000e+02   2.1695000e+01   3.6181000e+01   2.2000000e-02   1.6216203e-04   2.2100000e+00
   2.0110000e+03   1.0000000e+01   2.0000000e+01  -2.2000000e+02   2.1158000e+01   3.6017000e+01   1.5000000e-02   1.6229812e-04   2.3800000e+00
   2.0110000e+03   1.0000000e+01   2.0000000e+01  -2.2980000e+02   2.0784000e+01   3.6082000e+01   7.0000000e-03   1.5040213e-04   2.4650000e+00
   2.0110000e+03   1.0000000e+01   2.0000000e+01  -2.4010000e+02   2.0446000e+01   3.6090000e+01   1.5000000e-02   1.5022920e-04   2.4650000e+00
   2.0110000e+03   1.0000000e+01   2.0000000e+01  -2.5010000e+02   2.0045000e+01   3.6105000e+01   1.5000000e-02   1.5000135e-04   2.4650000e+00
   2.0110000e+03   1.0000000e+01   2.0000000e+01  -2.6050000e+02   1.9645000e+01   3.6174000e+01   1.5000000e-02   1.4964552e-04   2.3800000e+00
   2.0110000e+03   1.0000000e+01   2.0000000e+01  -2.7030000e+02   1.9320000e+01   3.6179000e+01   1.5000000e-02   1.6105135e-04   2.4650000e+00
   2.0110000e+03   1.0000000e+01   2.0000000e+01  -2.8030000e+02   1.8959000e+01   3.6258000e+01   2.2000000e-02   1.7233931e-04   2.3800000e+00
   2.0110000e+03   1.0000000e+01   2.0000000e+01  -2.8990000e+02   1.8648000e+01   3.6365000e+01   1.5000000e-02   1.7192247e-04   2.4650000e+00
   2.0110000e+03   1.0000000e+01   2.0000000e+01  -3.0020000e+02   1.8455000e+01   3.6446000e+01   1.5000000e-02   1.7162839e-04   2.6350000e+00
   2.0110000e+03   1.0000000e+01   2.0000000e+01  -3.1060000e+02   1.8271000e+01   3.6496000e+01   7.0000000e-03   2.0625575e-04   2.3800000e+00
   2.0110000e+03   1.0000000e+01   2.0000000e+01  -3.2030000e+02   1.8111000e+01   3.6475000e+01   7.0000000e-03   2.0619820e-04   2.1250000e+00
   2.0110000e+03   1.0000000e+01   2.0000000e+01  -3.3060000e+02   1.7947000e+01   3.6452000e+01   1.5000000e-02   2.0614046e-04   2.2950000e+00
   2.0110000e+03   1.0000000e+01   2.0000000e+01  -3.3960000e+02   1.7762000e+01   3.6419000e+01   2.2000000e-02   1.7123673e-04   2.2100000e+00
   2.0110000e+03   1.0000000e+01   2.0000000e+01  -3.5000000e+02   1.7491000e+01   3.6377000e+01   7.0000000e-03   1.7114207e-04   2.2950000e+00
   2.0110000e+03   1.0000000e+01   2.0000000e+01  -3.6060000e+02   1.7215000e+01   3.6331000e+01   1.5000000e-02   1.7104718e-04   2.3800000e+00
   2.0110000e+03   1.0000000e+01   2.0000000e+01  -3.7060000e+02   1.7010000e+01   3.6292000e+01   7.0000000e-03   1.5931905e-04   2.3800000e+00
   2.0110000e+03   1.0000000e+01   2.0000000e+01  -3.8050000e+02   1.6643000e+01   3.6229000e+01   7.0000000e-03   1.9410548e-04   2.3800000e+00
   2.0110000e+03   1.0000000e+01   2.0000000e+01  -3.9000000e+02   1.6409000e+01   3.6192000e+01   7.0000000e-03   2.1726458e-04   2.4650000e+00
   2.0110000e+03   1.0000000e+01   2.0000000e+01  -4.0070000e+02   1.6210000e+01   3.6159000e+01   7.0000000e-03   2.1718056e-04   2.2950000e+00
   2.0110000e+03   1.0000000e+01   2.0000000e+01  -4.1020000e+02   1.6025000e+01   3.6122000e+01   1.5000000e-02   2.1711373e-04   2.3800000e+00
   2.0110000e+03   1.0000000e+01   2.0000000e+01  -4.1990000e+02   1.5701000e+01   3.6063000e+01   1.5000000e-02   2.1697784e-04   2.2950000e+00
   2.0110000e+03   1.0000000e+01   2.0000000e+01  -4.3060000e+02   1.5336000e+01   3.6004000e+01   7.0000000e-03   1.8187621e-04   2.4650000e+00
   2.0110000e+03   1.0000000e+01   2.0000000e+01  -4.4050000e+02   1.4929000e+01   3.5934000e+01   2.2000000e-02   1.8167417e-04   2.4650000e+00
   2.0110000e+03   1.0000000e+01   2.0000000e+01  -4.5010000e+02   1.4586000e+01   3.5876000e+01   1.5000000e-02   1.8149197e-04   2.5500000e+00
   2.0110000e+03   1.0000000e+01   2.0000000e+01  -4.6050000e+02   1.4213000e+01   3.5816000e+01   7.0000000e-03   1.8127680e-04   2.3800000e+00
   2.0110000e+03   1.0000000e+01   2.0000000e+01  -4.7020000e+02   1.3856000e+01   3.5759000e+01   1.5000000e-02   1.8105987e-04   2.5500000e+00
   2.0110000e+03   1.0000000e+01   2.0000000e+01  -4.8070000e+02   1.3500000e+01   3.5699000e+01   1.5000000e-02   1.8084079e-04   2.5500000e+00
   2.0110000e+03   1.0000000e+01   2.0000000e+01  -4.9030000e+02   1.3027000e+01   3.5623000e+01   2.9000000e-02   1.8052606e-04   2.3800000e+00
   2.0110000e+03   1.0000000e+01   2.0000000e+01  -5.0030000e+02   1.2781000e+01   3.5586000e+01   2.2000000e-02   1.9201432e-04   2.4650000e+00
   2.0110000e+03   1.0000000e+01   2.0000000e+01  -5.1980000e+02   1.2206000e+01   3.5494000e+01   2.2000000e-02   1.9159580e-04   2.6350000e+00
   2.0110000e+03   1.0000000e+01   2.0000000e+01  -5.4070000e+02   1.1720000e+01   3.5419000e+01   2.2000000e-02   1.9121511e-04   2.7200000e+00
   2.0110000e+03   1.0000000e+01   2.0000000e+01  -5.6020000e+02   1.1160000e+01   3.5337000e+01   2.9000000e-02   2.2559410e-04   2.5500000e+00
   2.0110000e+03   1.0000000e+01   2.0000000e+01  -5.8000000e+02   1.0667000e+01   3.5269000e+01   2.2000000e-02   2.2514700e-04   2.6350000e+00
   2.0110000e+03   1.0000000e+01   2.0000000e+01  -6.0000000e+02   1.0419000e+01   3.5236000e+01   2.9000000e-02   2.2491162e-04   2.7200000e+00
   2.0110000e+03   1.0000000e+01   2.0000000e+01  -6.2580000e+02   9.9210000e+00   3.5172000e+01   2.9000000e-02   2.2441797e-04   2.8050000e+00
   2.0110000e+03   1.0000000e+01   2.0000000e+01  -6.5010000e+02   9.3880000e+00   3.5103000e+01   2.9000000e-02   2.2386725e-04   2.8050000e+00
   2.0110000e+03   1.0000000e+01   2.0000000e+01  -6.7490000e+02   8.9140000e+00   3.5051000e+01   3.7000000e-02   2.2333490e-04   2.7200000e+00
   2.0110000e+03   1.0000000e+01   2.0000000e+01  -6.9980000e+02   8.4270000e+00   3.4992000e+01   2.2000000e-02   2.1118683e-04   2.8050000e+00
   2.0110000e+03   1.0000000e+01   2.0000000e+01  -7.2500000e+02   8.2060000e+00   3.4976000e+01   2.2000000e-02   2.2249630e-04   2.8050000e+00
   2.0110000e+03   1.0000000e+01   2.0000000e+01  -7.5020000e+02   7.9490000e+00   3.4955000e+01   4.4000000e-02   2.4542412e-04   2.8050000e+00
   2.0110000e+03   1.0000000e+01   2.0000000e+01  -7.7490000e+02   7.6980000e+00   3.4936000e+01   2.2000000e-02   2.4509212e-04   2.8900000e+00
   2.0110000e+03   1.0000000e+01   2.0000000e+01  -8.0000000e+02   7.4320000e+00   3.4926000e+01   2.9000000e-02   2.4470984e-04   2.8050000e+00
   2.0110000e+03   1.0000000e+01   2.0000000e+01  -8.2300000e+02   7.2330000e+00   3.4919000e+01   2.9000000e-02   2.4441830e-04   2.9750000e+00
   2.0110000e+03   1.0000000e+01   2.0000000e+01  -8.5070000e+02   6.9370000e+00   3.4907000e+01   2.2000000e-02   2.3238792e-04   2.8900000e+00
   2.0110000e+03   1.0000000e+01   2.0000000e+01  -8.7510000e+02   6.6660000e+00   3.4900000e+01   3.7000000e-02   2.2030639e-04   2.9750000e+00
   2.0110000e+03   1.0000000e+01   2.0000000e+01  -9.0020000e+02   6.4440000e+00   3.4900000e+01   2.9000000e-02   2.1994577e-04   2.9750000e+00
   2.0110000e+03   1.0000000e+01   2.0000000e+01  -9.2490000e+02   6.2700000e+00   3.4900000e+01   3.7000000e-02   3.2449892e-04   3.1450000e+00
   2.0110000e+03   1.0000000e+01   2.0000000e+01  -9.5030000e+02   6.1890000e+00   3.4901000e+01   3.7000000e-02   3.2436231e-04   2.8900000e+00
   2.0110000e+03   1.0000000e+01   2.0000000e+01  -9.7520000e+02   6.1530000e+00   3.4900000e+01   3.7000000e-02   3.2430486e-04   3.1450000e+00
   2.0110000e+03   1.0000000e+01   2.0000000e+01  -9.9850000e+02   5.9930000e+00   3.4903000e+01   2.9000000e-02   2.4244891e-04   3.0600000e+00
   2.0110000e+03   1.0000000e+01   2.0000000e+01  -1.0485000e+03   5.7570000e+00   3.4907000e+01   2.9000000e-02   2.4203982e-04   3.0600000e+00
   2.0110000e+03   1.0000000e+01   2.0000000e+01  -1.0986000e+03   5.5410000e+00   3.4914000e+01   2.2000000e-02   2.1839426e-04   2.9750000e+00
   2.0110000e+03   1.0000000e+01   2.0000000e+01  -1.1488000e+03   5.3000000e+00   3.4922000e+01   4.4000000e-02   2.1795578e-04   3.1450000e+00
   2.0110000e+03   1.0000000e+01   2.0000000e+01  -1.1986000e+03   5.1190000e+00   3.4929000e+01   3.7000000e-02   1.9436198e-04   2.9750000e+00
   2.0110000e+03   1.0000000e+01   2.0000000e+01  -1.2478000e+03   4.8830000e+00   3.4937000e+01   2.9000000e-02   1.9392182e-04   3.1450000e+00
   2.0110000e+03   1.0000000e+01   2.0000000e+01  -1.2983000e+03   4.6960000e+00   3.4946000e+01   3.7000000e-02   1.9356241e-04   3.3150000e+00
   2.0110000e+03   1.0000000e+01   2.0000000e+01  -1.3488000e+03   4.6400000e+00   3.4948000e+01   2.2000000e-02   1.8186226e-04   3.2300000e+00
   2.0110000e+03   1.0000000e+01   2.0000000e+01  -1.3983000e+03   4.5420000e+00   3.4952000e+01   2.2000000e-02   1.8167356e-04   3.0600000e+00
   2.0110000e+03   1.0000000e+01   2.0000000e+01  -1.4477000e+03   4.4690000e+00   3.4956000e+01   2.2000000e-02   1.8152985e-04   3.3150000e+00
   2.0110000e+03   1.0000000e+01   2.0000000e+01  -1.5001000e+03   4.4020000e+00   3.4960000e+01   2.2000000e-02   1.5813856e-04   2.9750000e+00
   2.0110000e+03   1.0000000e+01   2.0000000e+01  -1.5001000e+03   4.4020000e+00   3.4960000e+01   2.9000000e-02   1.6973204e-04   2.9750000e+00
   2.0110000e+03   1.0000000e+01   2.5000000e+01  -1.0400000e+01   2.7909000e+01   3.5925000e+01   1.2400000e-01   3.1490743e-04   7.6500000e-01
   2.0110000e+03   1.0000000e+01   2.5000000e+01  -1.4900000e+01   2.7916000e+01   3.5924000e+01   1.3900000e-01   3.1490929e-04   1.4450000e+00
   2.0110000e+03   1.0000000e+01   2.5000000e+01  -2.0600000e+01   2.7921000e+01   3.5924000e+01   1.3900000e-01   3.2628921e-04   7.6500000e-01
   2.0110000e+03   1.0000000e+01   2.5000000e+01  -2.5400000e+01   2.7928000e+01   3.5924000e+01   1.4600000e-01   3.2628895e-04   8.5000000e-01
   2.0110000e+03   1.0000000e+01   2.5000000e+01  -3.0000000e+01   2.7927000e+01   3.5924000e+01   1.4600000e-01   3.2628899e-04   1.2750000e+00
   2.0110000e+03   1.0000000e+01   2.5000000e+01  -3.4300000e+01   2.7925000e+01   3.5925000e+01   1.5300000e-01   3.2628694e-04   1.2750000e+00
   2.0110000e+03   1.0000000e+01   2.5000000e+01  -3.8900000e+01   2.7926000e+01   3.5924000e+01   1.5300000e-01   3.0352881e-04   1.0200000e+00
   2.0110000e+03   1.0000000e+01   2.5000000e+01  -4.3500000e+01   2.7928000e+01   3.5924000e+01   1.5300000e-01   3.3838031e-04   1.1050000e+00
   2.0110000e+03   1.0000000e+01   2.5000000e+01  -4.8300000e+01   2.7931000e+01   3.5925000e+01   1.6800000e-01   3.3837807e-04   1.3600000e+00
   2.0110000e+03   1.0000000e+01   2.5000000e+01  -5.5500000e+01   2.7932000e+01   3.5924000e+01   1.5300000e-01   3.3838016e-04   1.0200000e+00
   2.0110000e+03   1.0000000e+01   2.5000000e+01  -6.0600000e+01   2.7935000e+01   3.5924000e+01   1.8300000e-01   3.3838004e-04   1.1900000e+00
   2.0110000e+03   1.0000000e+01   2.5000000e+01  -6.5100000e+01   2.7936000e+01   3.5924000e+01   1.8300000e-01   2.9172157e-04   1.2750000e+00
   2.0110000e+03   1.0000000e+01   2.5000000e+01  -7.0300000e+01   2.7938000e+01   3.5924000e+01   2.1900000e-01   3.2628857e-04   1.3600000e+00
   2.0110000e+03   1.0000000e+01   2.5000000e+01  -7.5600000e+01   2.7936000e+01   3.5925000e+01   1.6800000e-01   3.2628652e-04   1.1050000e+00
   2.0110000e+03   1.0000000e+01   2.5000000e+01  -8.0300000e+01   2.7938000e+01   3.5924000e+01   1.6800000e-01   3.2628857e-04   1.2750000e+00
   2.0110000e+03   1.0000000e+01   2.5000000e+01  -8.5500000e+01   2.7937000e+01   3.5924000e+01   1.7500000e-01   3.3837997e-04   1.2750000e+00
   2.0110000e+03   1.0000000e+01   2.5000000e+01  -9.0600000e+01   2.7928000e+01   3.5924000e+01   2.3400000e-01   3.4976041e-04   1.3600000e+00
   2.0110000e+03   1.0000000e+01   2.5000000e+01  -9.5500000e+01   2.7068000e+01   3.6119000e+01   6.3500000e-01   3.8420661e-04   1.7850000e+00
   2.0110000e+03   1.0000000e+01   2.5000000e+01  -1.0080000e+02   2.6895000e+01   3.6151000e+01   6.8600000e-01   3.8413460e-04   1.9550000e+00
   2.0110000e+03   1.0000000e+01   2.5000000e+01  -1.0530000e+02   2.6663000e+01   3.6215000e+01   6.2100000e-01   3.8399028e-04   1.8700000e+00
   2.0110000e+03   1.0000000e+01   2.5000000e+01  -1.1050000e+02   2.6421000e+01   3.6283000e+01   5.0400000e-01   3.8383337e-04   1.9550000e+00
   2.0110000e+03   1.0000000e+01   2.5000000e+01  -1.1420000e+02   2.6133000e+01   3.6362000e+01   4.3100000e-01   2.9075560e-04   1.9550000e+00
   2.0110000e+03   1.0000000e+01   2.5000000e+01  -1.2070000e+02   2.5773000e+01   3.6458000e+01   3.1400000e-01   2.9051914e-04   1.9550000e+00
   2.0110000e+03   1.0000000e+01   2.5000000e+01  -1.2540000e+02   2.5524000e+01   3.6502000e+01   1.9700000e-01   2.9039789e-04   2.0400000e+00
   2.0110000e+03   1.0000000e+01   2.5000000e+01  -1.3490000e+02   2.4881000e+01   3.6657000e+01   1.3100000e-01   2.3179715e-04   2.1250000e+00
   2.0110000e+03   1.0000000e+01   2.5000000e+01  -1.4040000e+02   2.4695000e+01   3.6691000e+01   9.5000000e-02   2.3169332e-04   2.0400000e+00
   2.0110000e+03   1.0000000e+01   2.5000000e+01  -1.4540000e+02   2.4386000e+01   3.6752000e+01   5.8000000e-02   1.9665446e-04   2.2950000e+00
   2.0110000e+03   1.0000000e+01   2.5000000e+01  -1.5010000e+02   2.3951000e+01   3.6806000e+01   5.8000000e-02   1.3826612e-04   2.2100000e+00
   2.0110000e+03   1.0000000e+01   2.5000000e+01  -1.5540000e+02   2.3537000e+01   3.6845000e+01   4.4000000e-02   1.3808253e-04   2.1250000e+00
   2.0110000e+03   1.0000000e+01   2.5000000e+01  -1.6040000e+02   2.3313000e+01   3.6862000e+01   6.6000000e-02   1.3798686e-04   2.2950000e+00
   2.0110000e+03   1.0000000e+01   2.5000000e+01  -1.6540000e+02   2.2943000e+01   3.6880000e+01   2.9000000e-02   1.3784242e-04   2.2950000e+00
   2.0110000e+03   1.0000000e+01   2.5000000e+01  -1.7060000e+02   2.2719000e+01   3.6903000e+01   1.5000000e-02   1.2613118e-04   2.1250000e+00
   2.0110000e+03   1.0000000e+01   2.5000000e+01  -1.7530000e+02   2.2417000e+01   3.6900000e+01   1.5000000e-02   1.1437418e-04   2.1250000e+00
   2.0110000e+03   1.0000000e+01   2.5000000e+01  -1.8050000e+02   2.1927000e+01   3.6875000e+01   1.5000000e-02   1.7243406e-04   2.2100000e+00
   2.0110000e+03   1.0000000e+01   2.5000000e+01  -1.8510000e+02   2.1537000e+01   3.6844000e+01   2.2000000e-02   1.7234934e-04   2.2100000e+00
   2.0110000e+03   1.0000000e+01   2.5000000e+01  -1.8990000e+02   2.1273000e+01   3.6819000e+01   7.0000000e-03   1.7229446e-04   2.1250000e+00
   2.0110000e+03   1.0000000e+01   2.5000000e+01  -1.9480000e+02   2.1003000e+01   3.6802000e+01   2.2000000e-02   1.6055039e-04   2.2100000e+00
   2.0110000e+03   1.0000000e+01   2.5000000e+01  -2.0010000e+02   2.0640000e+01   3.6771000e+01   7.0000000e-03   1.6045274e-04   2.2950000e+00
   2.0110000e+03   1.0000000e+01   2.5000000e+01  -2.0980000e+02   2.0184000e+01   3.6728000e+01   7.0000000e-03   1.6032544e-04   2.4650000e+00
   2.0110000e+03   1.0000000e+01   2.5000000e+01  -2.2050000e+02   1.9791000e+01   3.6685000e+01   7.0000000e-03   1.6021653e-04   2.3800000e+00
   2.0110000e+03   1.0000000e+01   2.5000000e+01  -2.3050000e+02   1.9466000e+01   3.6653000e+01   1.5000000e-02   1.6011046e-04   2.4650000e+00
   2.0110000e+03   1.0000000e+01   2.5000000e+01  -2.4030000e+02   1.9170000e+01   3.6616000e+01   1.5000000e-02   1.4843063e-04   2.5500000e+00
   2.0110000e+03   1.0000000e+01   2.5000000e+01  -2.5030000e+02   1.8824000e+01   3.6573000e+01   7.0000000e-03   1.5991464e-04   2.3800000e+00
   2.0110000e+03   1.0000000e+01   2.5000000e+01  -2.6010000e+02   1.8588000e+01   3.6541000e+01   2.2000000e-02   1.5984077e-04   2.4650000e+00
   2.0110000e+03   1.0000000e+01   2.5000000e+01  -2.7030000e+02   1.8448000e+01   3.6522000e+01   1.5000000e-02   1.5979508e-04   2.4650000e+00
   2.0110000e+03   1.0000000e+01   2.5000000e+01  -2.7960000e+02   1.8256000e+01   3.6495000e+01   7.0000000e-03   1.5973216e-04   2.4650000e+00
   2.0110000e+03   1.0000000e+01   2.5000000e+01  -2.9070000e+02   1.8047000e+01   3.6465000e+01   1.5000000e-02   1.5966194e-04   2.2950000e+00
   2.0110000e+03   1.0000000e+01   2.5000000e+01  -2.9950000e+02   1.7927000e+01   3.6446000e+01   7.0000000e-03   1.5962404e-04   2.4650000e+00
   2.0110000e+03   1.0000000e+01   2.5000000e+01  -3.0960000e+02   1.7814000e+01   3.6428000e+01   1.5000000e-02   1.7125224e-04   2.2950000e+00
   2.0110000e+03   1.0000000e+01   2.5000000e+01  -3.2000000e+02   1.7570000e+01   3.6389000e+01   2.2000000e-02   1.7117074e-04   2.2950000e+00
   2.0110000e+03   1.0000000e+01   2.5000000e+01  -3.3010000e+02   1.7368000e+01   3.6355000e+01   7.0000000e-03   1.7110373e-04   2.2100000e+00
   2.0110000e+03   1.0000000e+01   2.5000000e+01  -3.4020000e+02   1.7087000e+01   3.6307000e+01   1.5000000e-02   1.7100710e-04   2.3800000e+00
   2.0110000e+03   1.0000000e+01   2.5000000e+01  -3.5050000e+02   1.6832000e+01   3.6262000e+01   1.5000000e-02   1.8251106e-04   2.3800000e+00
   2.0110000e+03   1.0000000e+01   2.5000000e+01  -3.6060000e+02   1.6538000e+01   3.6210000e+01   7.0000000e-03   1.8240221e-04   2.2950000e+00
   2.0110000e+03   1.0000000e+01   2.5000000e+01  -3.6970000e+02   1.6364000e+01   3.6182000e+01   2.9000000e-02   1.8232870e-04   2.3800000e+00
   2.0110000e+03   1.0000000e+01   2.5000000e+01  -3.8040000e+02   1.6142000e+01   3.6144000e+01   1.5000000e-02   1.8223667e-04   2.2950000e+00
   2.0110000e+03   1.0000000e+01   2.5000000e+01  -3.8970000e+02   1.5931000e+01   3.6106000e+01   7.0000000e-03   1.8214995e-04   2.3800000e+00
   2.0110000e+03   1.0000000e+01   2.5000000e+01  -4.0020000e+02   1.5609000e+01   3.6051000e+01   1.5000000e-02   2.0526274e-04   2.5500000e+00
   2.0110000e+03   1.0000000e+01   2.5000000e+01  -4.0800000e+02   1.5351000e+01   3.6006000e+01   1.5000000e-02   2.0514279e-04   2.5500000e+00
   2.0110000e+03   1.0000000e+01   2.5000000e+01  -4.2000000e+02   1.5111000e+01   3.5966000e+01   2.9000000e-02   2.0502260e-04   2.5500000e+00
   2.0110000e+03   1.0000000e+01   2.5000000e+01  -4.3040000e+02   1.4791000e+01   3.5912000e+01   1.5000000e-02   2.1652167e-04   2.5500000e+00
   2.0110000e+03   1.0000000e+01   2.5000000e+01  -4.4020000e+02   1.4470000e+01   3.5857000e+01   2.9000000e-02   2.1634965e-04   2.5500000e+00
   2.0110000e+03   1.0000000e+01   2.5000000e+01  -4.5020000e+02   1.3964000e+01   3.5774000e+01   2.2000000e-02   2.1605425e-04   2.6350000e+00
   2.0110000e+03   1.0000000e+01   2.5000000e+01  -4.6060000e+02   1.3676000e+01   3.5729000e+01   2.2000000e-02   2.1587227e-04   2.5500000e+00
   2.0110000e+03   1.0000000e+01   2.5000000e+01  -4.7070000e+02   1.3357000e+01   3.5675000e+01   1.5000000e-02   2.1567248e-04   2.5500000e+00
   2.0110000e+03   1.0000000e+01   2.5000000e+01  -4.8010000e+02   1.3016000e+01   3.5621000e+01   2.9000000e-02   2.1544175e-04   2.6350000e+00
   2.0110000e+03   1.0000000e+01   2.5000000e+01  -4.8950000e+02   1.2842000e+01   3.5593000e+01   2.9000000e-02   2.1532149e-04   2.5500000e+00
   2.0110000e+03   1.0000000e+01   2.5000000e+01  -5.0010000e+02   1.2678000e+01   3.5569000e+01   1.5000000e-02   2.1520055e-04   2.5500000e+00
   2.0110000e+03   1.0000000e+01   2.5000000e+01  -5.1960000e+02   1.1957000e+01   3.5460000e+01   1.5000000e-02   2.1465116e-04   2.5500000e+00
   2.0110000e+03   1.0000000e+01   2.5000000e+01  -5.4010000e+02   1.1427000e+01   3.5377000e+01   3.7000000e-02   2.1422708e-04   2.6350000e+00
   2.0110000e+03   1.0000000e+01   2.5000000e+01  -5.5990000e+02   1.0820000e+01   3.5297000e+01   2.9000000e-02   2.0201398e-04   2.6350000e+00
   2.0110000e+03   1.0000000e+01   2.5000000e+01  -5.8020000e+02   1.0180000e+01   3.5203000e+01   2.2000000e-02   2.2468263e-04   2.5500000e+00
   2.0110000e+03   1.0000000e+01   2.5000000e+01  -6.0040000e+02   9.6780000e+00   3.5144000e+01   2.9000000e-02   2.2416190e-04   2.7200000e+00
   2.0110000e+03   1.0000000e+01   2.5000000e+01  -6.2480000e+02   9.2700000e+00   3.5092000e+01   2.2000000e-02   2.2373204e-04   2.7200000e+00
   2.0110000e+03   1.0000000e+01   2.5000000e+01  -6.5020000e+02   8.7850000e+00   3.5037000e+01   2.9000000e-02   2.2318623e-04   2.8050000e+00
   2.0110000e+03   1.0000000e+01   2.5000000e+01  -6.7570000e+02   8.4670000e+00   3.5001000e+01   2.9000000e-02   2.1122341e-04   2.8900000e+00
   2.0110000e+03   1.0000000e+01   2.5000000e+01  -6.9980000e+02   8.1670000e+00   3.4977000e+01   4.4000000e-02   2.3410131e-04   2.8050000e+00
   2.0110000e+03   1.0000000e+01   2.5000000e+01  -7.2520000e+02   7.8140000e+00   3.4951000e+01   3.7000000e-02   2.3363810e-04   2.8050000e+00
   2.0110000e+03   1.0000000e+01   2.5000000e+01  -7.5050000e+02   7.4250000e+00   3.4921000e+01   3.7000000e-02   2.4471093e-04   2.8900000e+00
   2.0110000e+03   1.0000000e+01   2.5000000e+01  -7.7370000e+02   7.1900000e+00   3.4911000e+01   2.9000000e-02   2.4437023e-04   2.8900000e+00
   2.0110000e+03   1.0000000e+01   2.5000000e+01  -8.0020000e+02   6.9290000e+00   3.4897000e+01   3.7000000e-02   2.4399254e-04   2.8900000e+00
   2.0110000e+03   1.0000000e+01   2.5000000e+01  -8.2540000e+02   6.6500000e+00   3.4885000e+01   3.7000000e-02   2.3198100e-04   2.8900000e+00
   2.0110000e+03   1.0000000e+01   2.5000000e+01  -8.4980000e+02   6.4810000e+00   3.4888000e+01   3.7000000e-02   2.0844144e-04   2.9750000e+00
   2.0110000e+03   1.0000000e+01   2.5000000e+01  -8.7530000e+02   6.3270000e+00   3.4890000e+01   3.7000000e-02   1.8492613e-04   2.8900000e+00
   2.0110000e+03   1.0000000e+01   2.5000000e+01  -9.0010000e+02   6.1570000e+00   3.4899000e+01   3.7000000e-02   2.4273278e-04   2.9750000e+00
   2.0110000e+03   1.0000000e+01   2.5000000e+01  -9.2570000e+02   6.0110000e+00   3.4902000e+01   2.9000000e-02   2.4248154e-04   2.9750000e+00
   2.0110000e+03   1.0000000e+01   2.5000000e+01  -9.5050000e+02   5.8690000e+00   3.4905000e+01   2.9000000e-02   2.4223491e-04   2.9750000e+00
   2.0110000e+03   1.0000000e+01   2.5000000e+01  -9.7530000e+02   5.7410000e+00   3.4907000e+01   3.7000000e-02   2.4201253e-04   3.0600000e+00
   2.0110000e+03   1.0000000e+01   2.5000000e+01  -9.9820000e+02   5.6340000e+00   3.4911000e+01   2.2000000e-02   2.1856164e-04   3.1450000e+00
   2.0110000e+03   1.0000000e+01   2.5000000e+01  -1.0481000e+03   5.4820000e+00   3.4916000e+01   3.7000000e-02   2.1828737e-04   2.9750000e+00
   2.0110000e+03   1.0000000e+01   2.5000000e+01  -1.0952000e+03   5.3260000e+00   3.4921000e+01   2.9000000e-02   2.1800370e-04   3.1450000e+00
   2.0110000e+03   1.0000000e+01   2.5000000e+01  -1.1482000e+03   4.9580000e+00   3.4934000e+01   3.7000000e-02   2.1732154e-04   3.0600000e+00
   2.0110000e+03   1.0000000e+01   2.5000000e+01  -1.1983000e+03   4.7380000e+00   3.4942000e+01   2.9000000e-02   2.0531287e-04   3.2300000e+00
   2.0110000e+03   1.0000000e+01   2.5000000e+01  -1.2481000e+03   4.6120000e+00   3.4948000e+01   2.2000000e-02   1.9340471e-04   3.2300000e+00
   2.0110000e+03   1.0000000e+01   2.5000000e+01  -1.2988000e+03   4.5380000e+00   3.4951000e+01   2.2000000e-02   1.9326215e-04   3.1450000e+00
   2.0110000e+03   1.0000000e+01   2.5000000e+01  -1.3484000e+03   4.4620000e+00   3.4956000e+01   2.9000000e-02   1.9311046e-04   3.1450000e+00
   2.0110000e+03   1.0000000e+01   2.5000000e+01  -1.3979000e+03   4.4190000e+00   3.4958000e+01   4.4000000e-02   1.6976828e-04   3.1450000e+00
   2.0110000e+03   1.0000000e+01   2.5000000e+01  -1.4473000e+03   4.3710000e+00   3.4961000e+01   2.2000000e-02   2.0459501e-04   3.1450000e+00
   2.0110000e+03   1.0000000e+01   2.5000000e+01  -1.4982000e+03   4.3500000e+00   3.4963000e+01   2.2000000e-02   2.6266093e-04   3.1450000e+00
   2.0110000e+03   1.0000000e+01   3.0000000e+01  -1.0300000e+01   2.7772000e+01   3.5831000e+01   1.0200000e-01   4.1966637e-04   5.1000000e-01
   2.0110000e+03   1.0000000e+01   3.0000000e+01  -1.4300000e+01   2.7773000e+01   3.5832000e+01   1.5300000e-01   4.5451578e-04   5.1000000e-01
   2.0110000e+03   1.0000000e+01   3.0000000e+01  -1.8700000e+01   2.7766000e+01   3.5831000e+01   1.3100000e-01   4.5451811e-04   2.2100000e+00
   2.0110000e+03   1.0000000e+01   3.0000000e+01  -2.3100000e+01   2.7771000e+01   3.5832000e+01   1.6800000e-01   4.5451584e-04   5.1000000e-01
   2.0110000e+03   1.0000000e+01   3.0000000e+01  -2.8100000e+01   2.7772000e+01   3.5832000e+01   1.5300000e-01   3.9690403e-04   1.1900000e+00
   2.0110000e+03   1.0000000e+01   3.0000000e+01  -3.3700000e+01   2.7768000e+01   3.5831000e+01   1.8300000e-01   4.0828637e-04   1.7850000e+00
   2.0110000e+03   1.0000000e+01   3.0000000e+01  -4.0500000e+01   2.7768000e+01   3.5830000e+01   1.9000000e-01   4.0828850e-04   1.5300000e+00
   2.0110000e+03   1.0000000e+01   3.0000000e+01  -4.5200000e+01   2.7763000e+01   3.5829000e+01   2.1900000e-01   4.0829076e-04   1.3600000e+00
   2.0110000e+03   1.0000000e+01   3.0000000e+01  -5.0700000e+01   2.7648000e+01   3.5804000e+01   2.2600000e-01   4.7804982e-04   1.2750000e+00
   2.0110000e+03   1.0000000e+01   3.0000000e+01  -5.4900000e+01   2.7422000e+01   3.5753000e+01   3.0700000e-01   4.8954137e-04   1.4450000e+00
   2.0110000e+03   1.0000000e+01   3.0000000e+01  -6.0900000e+01   2.7324000e+01   3.5732000e+01   3.4300000e-01   4.8958633e-04   1.6150000e+00
   2.0110000e+03   1.0000000e+01   3.0000000e+01  -6.5600000e+01   2.7306000e+01   3.5770000e+01   3.5000000e-01   4.8950536e-04   1.8700000e+00
   2.0110000e+03   1.0000000e+01   3.0000000e+01  -7.0900000e+01   2.7100000e+01   3.6288000e+01   7.5200000e-01   4.7702384e-04   2.1250000e+00
   2.0110000e+03   1.0000000e+01   3.0000000e+01  -7.5400000e+01   2.6632000e+01   3.6316000e+01   9.7100000e-01   4.7694961e-04   1.7850000e+00
   2.0110000e+03   1.0000000e+01   3.0000000e+01  -8.0600000e+01   2.6252000e+01   3.6448000e+01   7.8100000e-01   4.7664760e-04   1.7850000e+00
   2.0110000e+03   1.0000000e+01   3.0000000e+01  -8.5800000e+01   2.5808000e+01   3.6502000e+01   6.8600000e-01   3.8331987e-04   2.1250000e+00
   2.0110000e+03   1.0000000e+01   3.0000000e+01  -9.0200000e+01   2.5332000e+01   3.6608000e+01   6.1300000e-01   3.8303936e-04   2.0400000e+00
   2.0110000e+03   1.0000000e+01   3.0000000e+01  -9.4900000e+01   2.4953000e+01   3.6676000e+01   4.7500000e-01   2.8994957e-04   2.2100000e+00
   2.0110000e+03   1.0000000e+01   3.0000000e+01  -1.0050000e+02   2.4465000e+01   3.6739000e+01   3.6500000e-01   3.1291681e-04   2.2100000e+00
   2.0110000e+03   1.0000000e+01   3.0000000e+01  -1.0570000e+02   2.4146000e+01   3.6793000e+01   2.7700000e-01   3.1273723e-04   2.0400000e+00
   2.0110000e+03   1.0000000e+01   3.0000000e+01  -1.1080000e+02   2.3661000e+01   3.6845000e+01   2.1200000e-01   3.1251420e-04   2.0400000e+00
   2.0110000e+03   1.0000000e+01   3.0000000e+01  -1.1520000e+02   2.3242000e+01   3.6875000e+01   1.5300000e-01   3.0095971e-04   2.1250000e+00
   2.0110000e+03   1.0000000e+01   3.0000000e+01  -1.2040000e+02   2.2891000e+01   3.6880000e+01   1.1700000e-01   3.0084671e-04   2.3800000e+00
   2.0110000e+03   1.0000000e+01   3.0000000e+01  -1.2520000e+02   2.2410000e+01   3.6880000e+01   1.0200000e-01   3.0069229e-04   2.2100000e+00
   2.0110000e+03   1.0000000e+01   3.0000000e+01  -1.3540000e+02   2.1540000e+01   3.6852000e+01   6.6000000e-02   2.0718511e-04   2.2950000e+00
   2.0110000e+03   1.0000000e+01   3.0000000e+01  -1.4010000e+02   2.1264000e+01   3.6838000e+01   3.7000000e-02   2.0710182e-04   2.3800000e+00
   2.0110000e+03   1.0000000e+01   3.0000000e+01  -1.4510000e+02   2.0998000e+01   3.6816000e+01   2.9000000e-02   1.6051836e-04   2.2100000e+00
   2.0110000e+03   1.0000000e+01   3.0000000e+01  -1.5080000e+02   2.0836000e+01   3.6800000e+01   1.5000000e-02   1.6048048e-04   2.2100000e+00
   2.0110000e+03   1.0000000e+01   3.0000000e+01  -1.5530000e+02   2.0473000e+01   3.6754000e+01   7.0000000e-03   1.6041052e-04   2.3800000e+00
   2.0110000e+03   1.0000000e+01   3.0000000e+01  -1.6000000e+02   2.0126000e+01   3.6723000e+01   1.5000000e-02   1.4871370e-04   2.3800000e+00
   2.0110000e+03   1.0000000e+01   3.0000000e+01  -1.6520000e+02   1.9713000e+01   3.6687000e+01   1.5000000e-02   1.7183561e-04   2.2950000e+00
   2.0110000e+03   1.0000000e+01   3.0000000e+01  -1.7060000e+02   1.9365000e+01   3.6646000e+01   7.0000000e-03   1.7173422e-04   2.2100000e+00
   2.0110000e+03   1.0000000e+01   3.0000000e+01  -1.7510000e+02   1.9252000e+01   3.6631000e+01   2.2000000e-02   1.7170305e-04   2.4650000e+00
   2.0110000e+03   1.0000000e+01   3.0000000e+01  -1.8080000e+02   1.9033000e+01   3.6604000e+01   7.0000000e-03   1.7163558e-04   2.4650000e+00
   2.0110000e+03   1.0000000e+01   3.0000000e+01  -1.8510000e+02   1.8934000e+01   3.6592000e+01   1.5000000e-02   1.4834541e-04   2.5500000e+00
   2.0110000e+03   1.0000000e+01   3.0000000e+01  -1.9060000e+02   1.8694000e+01   3.6561000e+01   7.0000000e-03   1.5986230e-04   2.5500000e+00
   2.0110000e+03   1.0000000e+01   3.0000000e+01  -1.9570000e+02   1.8497000e+01   3.6535000e+01   1.5000000e-02   1.8305561e-04   2.4650000e+00
   2.0110000e+03   1.0000000e+01   3.0000000e+01  -2.0050000e+02   1.8429000e+01   3.6523000e+01   7.0000000e-03   1.8303913e-04   2.4650000e+00
   2.0110000e+03   1.0000000e+01   3.0000000e+01  -2.1030000e+02   1.8203000e+01   3.6493000e+01   1.5000000e-02   1.8296060e-04   2.5500000e+00
   2.0110000e+03   1.0000000e+01   3.0000000e+01  -2.1980000e+02   1.8029000e+01   3.6469000e+01   7.0000000e-03   1.8289957e-04   2.4650000e+00
   2.0110000e+03   1.0000000e+01   3.0000000e+01  -2.3000000e+02   1.7684000e+01   3.6413000e+01   7.0000000e-03   1.7119680e-04   2.4650000e+00
   2.0110000e+03   1.0000000e+01   3.0000000e+01  -2.4040000e+02   1.7352000e+01   3.6363000e+01   7.0000000e-03   1.8266850e-04   2.3800000e+00
   2.0110000e+03   1.0000000e+01   3.0000000e+01  -2.5050000e+02   1.7054000e+01   3.6305000e+01   1.5000000e-02   1.9424553e-04   2.5500000e+00
   2.0110000e+03   1.0000000e+01   3.0000000e+01  -2.5970000e+02   1.6779000e+01   3.6257000e+01   7.0000000e-03   1.9414695e-04   2.3800000e+00
   2.0110000e+03   1.0000000e+01   3.0000000e+01  -2.7020000e+02   1.6377000e+01   3.6190000e+01   7.0000000e-03   1.9398592e-04   2.5500000e+00
   2.0110000e+03   1.0000000e+01   3.0000000e+01  -2.7990000e+02   1.5948000e+01   3.6114000e+01   7.0000000e-03   1.9381080e-04   2.2950000e+00
   2.0110000e+03   1.0000000e+01   3.0000000e+01  -2.9010000e+02   1.5470000e+01   3.6033000e+01   1.5000000e-02   1.9359146e-04   2.3800000e+00
   2.0110000e+03   1.0000000e+01   3.0000000e+01  -3.0020000e+02   1.5072000e+01   3.5965000e+01   1.5000000e-02   2.3991318e-04   2.4650000e+00
   2.0110000e+03   1.0000000e+01   3.0000000e+01  -3.1040000e+02   1.4772000e+01   3.5913000e+01   7.0000000e-03   2.3976035e-04   2.3800000e+00
   2.0110000e+03   1.0000000e+01   3.0000000e+01  -3.2060000e+02   1.4290000e+01   3.5831000e+01   2.2000000e-02   2.3949705e-04   2.5500000e+00
   2.0110000e+03   1.0000000e+01   3.0000000e+01  -3.2990000e+02   1.4038000e+01   3.5786000e+01   1.5000000e-02   2.0443438e-04   2.4650000e+00
   2.0110000e+03   1.0000000e+01   3.0000000e+01  -3.4050000e+02   1.3866000e+01   3.5759000e+01   7.0000000e-03   1.9273426e-04   2.4650000e+00
   2.0110000e+03   1.0000000e+01   3.0000000e+01  -3.5010000e+02   1.3664000e+01   3.5729000e+01   2.2000000e-02   2.3911843e-04   2.5500000e+00
   2.0110000e+03   1.0000000e+01   3.0000000e+01  -3.6070000e+02   1.3125000e+01   3.5640000e+01   1.5000000e-02   2.5036416e-04   2.5500000e+00
   2.0110000e+03   1.0000000e+01   3.0000000e+01  -3.7060000e+02   1.2768000e+01   3.5588000e+01   1.5000000e-02   2.5010559e-04   2.6350000e+00
   2.0110000e+03   1.0000000e+01   3.0000000e+01  -3.8050000e+02   1.2559000e+01   3.5560000e+01   2.2000000e-02   2.7320207e-04   2.7200000e+00
   2.0110000e+03   1.0000000e+01   3.0000000e+01  -3.9000000e+02   1.2522000e+01   3.5553000e+01   2.2000000e-02   2.7317771e-04   2.6350000e+00
   2.0110000e+03   1.0000000e+01   3.0000000e+01  -4.0080000e+02   1.2431000e+01   3.5538000e+01   2.2000000e-02   2.7311234e-04   2.5500000e+00
   2.0110000e+03   1.0000000e+01   3.0000000e+01  -4.1060000e+02   1.2254000e+01   3.5507000e+01   2.9000000e-02   2.7298743e-04   2.5500000e+00
   2.0110000e+03   1.0000000e+01   3.0000000e+01  -4.2020000e+02   1.1923000e+01   3.5459000e+01   2.2000000e-02   2.7272446e-04   2.5500000e+00
   2.0110000e+03   1.0000000e+01   3.0000000e+01  -4.3020000e+02   1.1601000e+01   3.5409000e+01   2.2000000e-02   2.6087416e-04   2.7200000e+00
   2.0110000e+03   1.0000000e+01   3.0000000e+01  -4.3980000e+02   1.1233000e+01   3.5353000e+01   2.9000000e-02   2.4890310e-04   2.7200000e+00
   2.0110000e+03   1.0000000e+01   3.0000000e+01  -4.5000000e+02   1.0820000e+01   3.5293000e+01   2.2000000e-02   2.7179745e-04   2.5500000e+00
   2.0110000e+03   1.0000000e+01   3.0000000e+01  -4.6040000e+02   1.0522000e+01   3.5252000e+01   2.2000000e-02   2.7152090e-04   2.6350000e+00
   2.0110000e+03   1.0000000e+01   3.0000000e+01  -4.7000000e+02   1.0320000e+01   3.5226000e+01   2.9000000e-02   2.7132506e-04   2.8050000e+00
   2.0110000e+03   1.0000000e+01   3.0000000e+01  -4.7980000e+02   1.0058000e+01   3.5197000e+01   2.9000000e-02   2.7105495e-04   2.6350000e+00
   2.0110000e+03   1.0000000e+01   3.0000000e+01  -4.9040000e+02   9.8760000e+00   3.5173000e+01   2.9000000e-02   2.4761469e-04   2.6350000e+00
   2.0110000e+03   1.0000000e+01   3.0000000e+01  -5.0000000e+02   9.7030000e+00   3.5148000e+01   1.5000000e-02   2.7070206e-04   2.8050000e+00
   2.0110000e+03   1.0000000e+01   3.0000000e+01  -5.1970000e+02   9.3720000e+00   3.5104000e+01   3.7000000e-02   2.7035937e-04   2.7200000e+00
   2.0110000e+03   1.0000000e+01   3.0000000e+01  -5.4000000e+02   9.1680000e+00   3.5080000e+01   2.2000000e-02   2.7013616e-04   2.8050000e+00
   2.0110000e+03   1.0000000e+01   3.0000000e+01  -5.5970000e+02   8.8340000e+00   3.5039000e+01   2.2000000e-02   2.6976682e-04   2.7200000e+00
   2.0110000e+03   1.0000000e+01   3.0000000e+01  -5.8050000e+02   8.4220000e+00   3.5004000e+01   2.2000000e-02   2.6926106e-04   2.9750000e+00
   2.0110000e+03   1.0000000e+01   3.0000000e+01  -6.0020000e+02   8.1770000e+00   3.4984000e+01   3.7000000e-02   2.4569300e-04   2.8900000e+00
   2.0110000e+03   1.0000000e+01   3.0000000e+01  -6.2490000e+02   7.8980000e+00   3.4959000e+01   3.7000000e-02   2.3374509e-04   2.8900000e+00
   2.0110000e+03   1.0000000e+01   3.0000000e+01  -6.5030000e+02   7.6290000e+00   3.4941000e+01   3.7000000e-02   2.3338214e-04   2.8900000e+00
   2.0110000e+03   1.0000000e+01   3.0000000e+01  -6.7560000e+02   7.3430000e+00   3.4924000e+01   1.5000000e-02   2.0972567e-04   2.8050000e+00
   2.0110000e+03   1.0000000e+01   3.0000000e+01  -7.0020000e+02   7.0270000e+00   3.4910000e+01   2.2000000e-02   2.3252320e-04   2.9750000e+00
   2.0110000e+03   1.0000000e+01   3.0000000e+01  -7.2540000e+02   6.7950000e+00   3.4903000e+01   2.9000000e-02   2.3217115e-04   2.9750000e+00
   2.0110000e+03   1.0000000e+01   3.0000000e+01  -7.5040000e+02   6.5280000e+00   3.4896000e+01   2.2000000e-02   2.3175697e-04   3.0600000e+00
   2.0110000e+03   1.0000000e+01   3.0000000e+01  -7.7490000e+02   6.3560000e+00   3.4893000e+01   2.9000000e-02   2.1981823e-04   3.0600000e+00
   2.0110000e+03   1.0000000e+01   3.0000000e+01  -8.0010000e+02   6.1820000e+00   3.4899000e+01   3.7000000e-02   2.1951626e-04   3.0600000e+00
   2.0110000e+03   1.0000000e+01   3.0000000e+01  -8.2550000e+02   6.0560000e+00   3.4901000e+01   2.9000000e-02   2.1930130e-04   3.0600000e+00
   2.0110000e+03   1.0000000e+01   3.0000000e+01  -8.5040000e+02   5.9030000e+00   3.4904000e+01   3.7000000e-02   2.1903674e-04   2.9750000e+00
   2.0110000e+03   1.0000000e+01   3.0000000e+01  -8.7550000e+02   5.7290000e+00   3.4907000e+01   3.7000000e-02   2.1873396e-04   3.2300000e+00
   2.0110000e+03   1.0000000e+01   3.0000000e+01  -8.9940000e+02   5.5970000e+00   3.4912000e+01   2.9000000e-02   2.4175371e-04   3.0600000e+00
   2.0110000e+03   1.0000000e+01   3.0000000e+01  -9.2550000e+02   5.4970000e+00   3.4914000e+01   2.9000000e-02   2.4157627e-04   3.0600000e+00
   2.0110000e+03   1.0000000e+01   3.0000000e+01  -9.5030000e+02   5.3610000e+00   3.4919000e+01   2.9000000e-02   2.4132778e-04   3.0600000e+00
   2.0110000e+03   1.0000000e+01   3.0000000e+01  -9.7500000e+02   5.2720000e+00   3.4923000e+01   3.7000000e-02   2.1790427e-04   3.0600000e+00
   2.0110000e+03   1.0000000e+01   3.0000000e+01  -9.9850000e+02   5.1900000e+00   3.4925000e+01   3.7000000e-02   2.5267790e-04   3.0600000e+00
   2.0110000e+03   1.0000000e+01   3.0000000e+01  -1.0487000e+03   4.9500000e+00   3.4934000e+01   3.7000000e-02   2.5222994e-04   2.9750000e+00
   2.0110000e+03   1.0000000e+01   3.0000000e+01  -1.0985000e+03   4.7690000e+00   3.4941000e+01   2.2000000e-02   2.5188756e-04   3.2300000e+00
   2.0110000e+03   1.0000000e+01   3.0000000e+01  -1.1482000e+03   4.6570000e+00   3.4947000e+01   3.7000000e-02   2.1674720e-04   3.1450000e+00
   2.0110000e+03   1.0000000e+01   3.0000000e+01  -1.1977000e+03   4.5420000e+00   3.4951000e+01   2.9000000e-02   2.1652757e-04   3.0600000e+00
   2.0110000e+03   1.0000000e+01   3.0000000e+01  -1.2477000e+03   4.4540000e+00   3.4956000e+01   2.9000000e-02   2.1635382e-04   3.3150000e+00
   2.0110000e+03   1.0000000e+01   3.0000000e+01  -1.2976000e+03   4.3980000e+00   3.4959000e+01   2.9000000e-02   2.1624327e-04   3.1450000e+00
   2.0110000e+03   1.0000000e+01   3.0000000e+01  -1.3484000e+03   4.3500000e+00   3.4962000e+01   2.9000000e-02   2.1614719e-04   3.1450000e+00
   2.0110000e+03   1.0000000e+01   3.0000000e+01  -1.3979000e+03   4.3250000e+00   3.4962000e+01   3.7000000e-02   2.1610086e-04   3.1450000e+00
   2.0110000e+03   1.0000000e+01   3.0000000e+01  -1.4479000e+03   4.3150000e+00   3.4964000e+01   3.7000000e-02   2.0448395e-04   3.1450000e+00
   2.0110000e+03   1.0000000e+01   3.0000000e+01  -1.5002000e+03   4.3070000e+00   3.4964000e+01   4.4000000e-02   1.6954640e-04   3.2300000e+00
   2.0110000e+03   1.0000000e+01   3.0000000e+01  -1.5002000e+03   4.3070000e+00   3.4964000e+01   2.2000000e-02   1.9280449e-04   2.9750000e+00
   2.0110000e+03   1.1000000e+01   5.0000000e+00  -1.0100000e+01   2.5473000e+01   3.5357000e+01   2.1900000e-01   6.4177346e-04   1.7850000e+00
   2.0110000e+03   1.1000000e+01   5.0000000e+00  -1.5500000e+01   2.5482000e+01   3.5356000e+01   2.2600000e-01   6.4177669e-04   1.8700000e+00
   2.0110000e+03   1.1000000e+01   5.0000000e+00  -2.0600000e+01   2.5481000e+01   3.5359000e+01   2.4100000e-01   6.5315024e-04   1.9550000e+00
   2.0110000e+03   1.1000000e+01   5.0000000e+00  -2.4800000e+01   2.5486000e+01   3.5360000e+01   2.2600000e-01   6.5314869e-04   1.8700000e+00
   2.0110000e+03   1.1000000e+01   5.0000000e+00  -3.0700000e+01   2.5494000e+01   3.5364000e+01   2.3400000e-01   6.5314107e-04   1.8700000e+00
   2.0110000e+03   1.1000000e+01   5.0000000e+00  -3.5500000e+01   2.5557000e+01   3.5436000e+01   2.8500000e-01   6.5299402e-04   1.8700000e+00
   2.0110000e+03   1.1000000e+01   5.0000000e+00  -4.0300000e+01   2.5600000e+01   3.5601000e+01   3.7200000e-01   6.5264558e-04   1.7000000e+00
   2.0110000e+03   1.1000000e+01   5.0000000e+00  -4.4600000e+01   2.5593000e+01   3.5607000e+01   4.4500000e-01   6.5263195e-04   1.7000000e+00
   2.0110000e+03   1.1000000e+01   5.0000000e+00  -5.0500000e+01   2.5566000e+01   3.5626000e+01   4.0900000e-01   6.5258821e-04   1.6150000e+00
   2.0110000e+03   1.1000000e+01   5.0000000e+00  -5.5100000e+01   2.5560000e+01   3.5631000e+01   4.7500000e-01   6.0634514e-04   1.6150000e+00
   2.0110000e+03   1.1000000e+01   5.0000000e+00  -5.9700000e+01   2.5542000e+01   3.5628000e+01   5.2600000e-01   6.0634946e-04   1.7000000e+00
   2.0110000e+03   1.1000000e+01   5.0000000e+00  -6.4900000e+01   2.5548000e+01   3.5647000e+01   5.9100000e-01   5.5936660e-04   1.7000000e+00
   2.0110000e+03   1.1000000e+01   5.0000000e+00  -7.0600000e+01   2.5926000e+01   3.6118000e+01   5.8400000e-01   5.5840278e-04   1.8700000e+00
   2.0110000e+03   1.1000000e+01   5.0000000e+00  -7.5500000e+01   2.5058000e+01   3.6218000e+01   4.5300000e-01   4.7700066e-04   2.6350000e+00
   2.0110000e+03   1.1000000e+01   5.0000000e+00  -8.0800000e+01   2.3356000e+01   3.6368000e+01   4.6000000e-01   4.1800120e-04   2.8900000e+00
   2.0110000e+03   1.1000000e+01   5.0000000e+00  -8.5800000e+01   2.2592000e+01   3.6377000e+01   4.0200000e-01   3.5943333e-04   2.9750000e+00
   2.0110000e+03   1.1000000e+01   5.0000000e+00  -9.0500000e+01   2.1902000e+01   3.6410000e+01   3.6500000e-01   3.5912388e-04   2.8900000e+00
   2.0110000e+03   1.1000000e+01   5.0000000e+00  -9.5800000e+01   2.1559000e+01   3.6406000e+01   4.3800000e-01   3.5900104e-04   2.8900000e+00
   2.0110000e+03   1.1000000e+01   5.0000000e+00  -1.0080000e+02   2.0740000e+01   3.6453000e+01   3.3600000e-01   3.5855253e-04   2.6350000e+00
   2.0110000e+03   1.1000000e+01   5.0000000e+00  -1.0540000e+02   2.0217000e+01   3.6470000e+01   2.7000000e-01   3.5826841e-04   2.5500000e+00
   2.0110000e+03   1.1000000e+01   5.0000000e+00  -1.1030000e+02   1.9921000e+01   3.6478000e+01   2.3400000e-01   3.5810218e-04   2.6350000e+00
   2.0110000e+03   1.1000000e+01   5.0000000e+00  -1.1570000e+02   1.9375000e+01   3.6465000e+01   2.1900000e-01   3.2298673e-04   2.4650000e+00
   2.0110000e+03   1.1000000e+01   5.0000000e+00  -1.2060000e+02   1.9113000e+01   3.6460000e+01   1.8300000e-01   3.2284963e-04   2.3800000e+00
   2.0110000e+03   1.1000000e+01   5.0000000e+00  -1.2530000e+02   1.8925000e+01   3.6445000e+01   1.6800000e-01   3.2277275e-04   2.4650000e+00
   2.0110000e+03   1.1000000e+01   5.0000000e+00  -1.3520000e+02   1.8212000e+01   3.6395000e+01   1.6100000e-01   2.9968246e-04   2.3800000e+00
   2.0110000e+03   1.1000000e+01   5.0000000e+00  -1.3980000e+02   1.7968000e+01   3.6370000e+01   1.1700000e-01   2.7610649e-04   2.5500000e+00
   2.0110000e+03   1.1000000e+01   5.0000000e+00  -1.4440000e+02   1.7705000e+01   3.6346000e+01   1.0200000e-01   2.7598252e-04   2.5500000e+00
   2.0110000e+03   1.1000000e+01   5.0000000e+00  -1.4920000e+02   1.7562000e+01   3.6330000e+01   8.8000000e-02   2.6432589e-04   2.3800000e+00
   2.0110000e+03   1.1000000e+01   5.0000000e+00  -1.5370000e+02   1.7515000e+01   3.6325000e+01   8.0000000e-02   2.6430425e-04   2.6350000e+00
   2.0110000e+03   1.1000000e+01   5.0000000e+00  -1.5990000e+02   1.7343000e+01   3.6304000e+01   7.3000000e-02   2.6422951e-04   2.6350000e+00
   2.0110000e+03   1.1000000e+01   5.0000000e+00  -1.6570000e+02   1.7034000e+01   3.6267000e+01   5.1000000e-02   2.4083005e-04   2.5500000e+00
   2.0110000e+03   1.1000000e+01   5.0000000e+00  -1.7040000e+02   1.6848000e+01   3.6241000e+01   5.1000000e-02   2.4074968e-04   2.7200000e+00
   2.0110000e+03   1.1000000e+01   5.0000000e+00  -1.7560000e+02   1.6732000e+01   3.6221000e+01   5.1000000e-02   2.1744844e-04   2.6350000e+00
   2.0110000e+03   1.1000000e+01   5.0000000e+00  -1.8010000e+02   1.6479000e+01   3.6184000e+01   2.9000000e-02   2.6385259e-04   2.4650000e+00
   2.0110000e+03   1.1000000e+01   5.0000000e+00  -1.8560000e+02   1.6202000e+01   3.6145000e+01   2.2000000e-02   2.6372114e-04   2.6350000e+00
   2.0110000e+03   1.1000000e+01   5.0000000e+00  -1.9070000e+02   1.6164000e+01   3.6137000e+01   2.9000000e-02   2.6370848e-04   2.6350000e+00
   2.0110000e+03   1.1000000e+01   5.0000000e+00  -1.9490000e+02   1.5987000e+01   3.6109000e+01   1.5000000e-02   2.6362775e-04   2.5500000e+00
   2.0110000e+03   1.1000000e+01   5.0000000e+00  -2.0030000e+02   1.5755000e+01   3.6071000e+01   2.2000000e-02   2.4026316e-04   2.6350000e+00
   2.0110000e+03   1.1000000e+01   5.0000000e+00  -2.0990000e+02   1.5441000e+01   3.6017000e+01   1.5000000e-02   2.4011827e-04   2.8050000e+00
   2.0110000e+03   1.1000000e+01   5.0000000e+00  -2.2040000e+02   1.4905000e+01   3.5935000e+01   2.2000000e-02   2.3983128e-04   2.8050000e+00
   2.0110000e+03   1.1000000e+01   5.0000000e+00  -2.2980000e+02   1.4576000e+01   3.5880000e+01   2.2000000e-02   2.3965465e-04   2.7200000e+00
   2.0110000e+03   1.1000000e+01   5.0000000e+00  -2.4010000e+02   1.4235000e+01   3.5825000e+01   1.5000000e-02   2.2779378e-04   2.6350000e+00
   2.0110000e+03   1.1000000e+01   5.0000000e+00  -2.5020000e+02   1.3662000e+01   3.5733000e+01   2.2000000e-02   2.2744287e-04   2.7200000e+00
   2.0110000e+03   1.1000000e+01   5.0000000e+00  -2.6050000e+02   1.3209000e+01   3.5660000e+01   2.2000000e-02   2.2714796e-04   2.6350000e+00
   2.0110000e+03   1.1000000e+01   5.0000000e+00  -2.7020000e+02   1.2842000e+01   3.5601000e+01   2.2000000e-02   2.2689692e-04   2.5500000e+00
   2.0110000e+03   1.1000000e+01   5.0000000e+00  -2.8000000e+02   1.2487000e+01   3.5547000e+01   2.9000000e-02   3.0800474e-04   2.7200000e+00
   2.0110000e+03   1.1000000e+01   5.0000000e+00  -2.9050000e+02   1.2181000e+01   3.5495000e+01   7.0000000e-03   3.0778498e-04   2.6350000e+00
   2.0110000e+03   1.1000000e+01   5.0000000e+00  -3.0020000e+02   1.1859000e+01   3.5446000e+01   2.9000000e-02   3.0753263e-04   2.5500000e+00
   2.0110000e+03   1.1000000e+01   5.0000000e+00  -3.1050000e+02   1.1599000e+01   3.5407000e+01   2.2000000e-02   2.3761831e-04   2.6350000e+00
   2.0110000e+03   1.1000000e+01   5.0000000e+00  -3.2040000e+02   1.1451000e+01   3.5384000e+01   2.9000000e-02   2.3749746e-04   2.7200000e+00
   2.0110000e+03   1.1000000e+01   5.0000000e+00  -3.2930000e+02   1.1221000e+01   3.5351000e+01   2.2000000e-02   2.3729983e-04   2.6350000e+00
   2.0110000e+03   1.1000000e+01   5.0000000e+00  -3.3970000e+02   1.1082000e+01   3.5330000e+01   4.4000000e-02   2.3718070e-04   2.6350000e+00
   2.0110000e+03   1.1000000e+01   5.0000000e+00  -3.4970000e+02   1.0853000e+01   3.5298000e+01   1.5000000e-02   2.1371690e-04   2.6350000e+00
   2.0110000e+03   1.1000000e+01   5.0000000e+00  -3.5960000e+02   1.0677000e+01   3.5269000e+01   2.2000000e-02   2.3682405e-04   2.7200000e+00
   2.0110000e+03   1.1000000e+01   5.0000000e+00  -3.6950000e+02   1.0334000e+01   3.5225000e+01   2.2000000e-02   2.3649364e-04   2.5500000e+00
   2.0110000e+03   1.1000000e+01   5.0000000e+00  -3.8040000e+02   1.0203000e+01   3.5210000e+01   3.7000000e-02   2.3636064e-04   2.7200000e+00
   2.0110000e+03   1.1000000e+01   5.0000000e+00  -3.9000000e+02   1.0070000e+01   3.5191000e+01   2.2000000e-02   2.3623284e-04   2.7200000e+00
   2.0110000e+03   1.1000000e+01   5.0000000e+00  -3.9790000e+02   9.8980000e+00   3.5173000e+01   2.9000000e-02   2.3605010e-04   2.8050000e+00
   2.0110000e+03   1.1000000e+01   5.0000000e+00  -4.1030000e+02   9.7050000e+00   3.5150000e+01   2.2000000e-02   2.3584850e-04   2.7200000e+00
   2.0110000e+03   1.1000000e+01   5.0000000e+00  -4.2060000e+02   9.5860000e+00   3.5133000e+01   2.9000000e-02   2.3572915e-04   2.6350000e+00
   2.0110000e+03   1.1000000e+01   5.0000000e+00  -4.3010000e+02   9.4220000e+00   3.5114000e+01   2.2000000e-02   2.3555236e-04   2.7200000e+00
   2.0110000e+03   1.1000000e+01   5.0000000e+00  -4.4070000e+02   9.1590000e+00   3.5077000e+01   2.9000000e-02   2.3527919e-04   2.8050000e+00
   2.0110000e+03   1.1000000e+01   5.0000000e+00  -4.4990000e+02   9.0680000e+00   3.5068000e+01   4.4000000e-02   2.3517439e-04   2.8050000e+00
   2.0110000e+03   1.1000000e+01   5.0000000e+00  -4.6050000e+02   8.9740000e+00   3.5054000e+01   2.2000000e-02   2.3507637e-04   2.6350000e+00
   2.0110000e+03   1.1000000e+01   5.0000000e+00  -4.7070000e+02   8.8130000e+00   3.5030000e+01   1.5000000e-02   2.3490674e-04   2.8050000e+00
   2.0110000e+03   1.1000000e+01   5.0000000e+00  -4.8030000e+02   8.7820000e+00   3.5030000e+01   2.9000000e-02   2.2319839e-04   2.8900000e+00
   2.0110000e+03   1.1000000e+01   5.0000000e+00  -4.8980000e+02   8.8330000e+00   3.5053000e+01   2.9000000e-02   2.4647455e-04   2.5500000e+00
   2.0110000e+03   1.1000000e+01   5.0000000e+00  -5.0040000e+02   8.6770000e+00   3.5034000e+01   2.9000000e-02   2.4629826e-04   2.8050000e+00
   2.0110000e+03   1.1000000e+01   5.0000000e+00  -5.2000000e+02   8.3280000e+00   3.5002000e+01   2.9000000e-02   2.4587134e-04   2.8050000e+00
   2.0110000e+03   1.1000000e+01   5.0000000e+00  -5.4020000e+02   8.0800000e+00   3.4977000e+01   2.9000000e-02   2.4556659e-04   2.8050000e+00
   2.0110000e+03   1.1000000e+01   5.0000000e+00  -5.5990000e+02   7.8350000e+00   3.4953000e+01   3.7000000e-02   2.4525839e-04   2.8900000e+00
   2.0110000e+03   1.1000000e+01   5.0000000e+00  -5.8010000e+02   7.5980000e+00   3.4932000e+01   2.2000000e-02   2.2169167e-04   2.9750000e+00
   2.0110000e+03   1.1000000e+01   5.0000000e+00  -6.0050000e+02   7.3770000e+00   3.4922000e+01   2.2000000e-02   2.2137645e-04   2.8050000e+00
   2.0110000e+03   1.1000000e+01   5.0000000e+00  -6.2530000e+02   7.1910000e+00   3.4926000e+01   2.9000000e-02   2.2107805e-04   2.8900000e+00
   2.0110000e+03   1.1000000e+01   5.0000000e+00  -6.5030000e+02   6.8950000e+00   3.4906000e+01   3.7000000e-02   2.0906548e-04   2.8900000e+00
   2.0110000e+03   1.1000000e+01   5.0000000e+00  -6.7440000e+02   6.6330000e+00   3.4903000e+01   2.9000000e-02   1.9698784e-04   3.0600000e+00
   2.0110000e+03   1.1000000e+01   5.0000000e+00  -7.0050000e+02   6.3320000e+00   3.4897000e+01   3.7000000e-02   2.4302726e-04   2.8900000e+00
   2.0110000e+03   1.1000000e+01   5.0000000e+00  -7.2460000e+02   6.1650000e+00   3.4899000e+01   2.9000000e-02   2.4274609e-04   3.0600000e+00
   2.0110000e+03   1.1000000e+01   5.0000000e+00  -7.4980000e+02   6.0230000e+00   3.4900000e+01   3.7000000e-02   2.4250649e-04   2.8900000e+00
   2.0110000e+03   1.1000000e+01   5.0000000e+00  -7.7460000e+02   5.9210000e+00   3.4903000e+01   2.2000000e-02   2.4232763e-04   2.9750000e+00
   2.0110000e+03   1.1000000e+01   5.0000000e+00  -8.0020000e+02   5.7410000e+00   3.4907000e+01   2.2000000e-02   2.4201253e-04   3.0600000e+00
   2.0110000e+03   1.1000000e+01   5.0000000e+00  -8.2550000e+02   5.5150000e+00   3.4914000e+01   3.7000000e-02   2.4160741e-04   3.0600000e+00
   2.0110000e+03   1.1000000e+01   5.0000000e+00  -8.5030000e+02   5.4000000e+00   3.4917000e+01   2.9000000e-02   2.5306521e-04   3.0600000e+00
   2.0110000e+03   1.1000000e+01   5.0000000e+00  -8.7520000e+02   5.2860000e+00   3.4922000e+01   4.4000000e-02   2.5285394e-04   3.0600000e+00
   2.0110000e+03   1.1000000e+01   5.0000000e+00  -9.0050000e+02   5.2240000e+00   3.4924000e+01   2.9000000e-02   2.5274021e-04   3.0600000e+00
   2.0110000e+03   1.1000000e+01   5.0000000e+00  -9.2510000e+02   5.1770000e+00   3.4925000e+01   4.4000000e-02   2.5265497e-04   3.2300000e+00
   2.0110000e+03   1.1000000e+01   5.0000000e+00  -9.5050000e+02   5.0840000e+00   3.4928000e+01   2.9000000e-02   2.5248316e-04   3.1450000e+00
   2.0110000e+03   1.1000000e+01   5.0000000e+00  -9.7540000e+02   4.9980000e+00   3.4932000e+01   3.7000000e-02   2.5232050e-04   3.0600000e+00
   2.0110000e+03   1.1000000e+01   5.0000000e+00  -9.9770000e+02   4.8690000e+00   3.4936000e+01   2.9000000e-02   2.1715720e-04   3.2300000e+00
   2.0110000e+03   1.1000000e+01   5.0000000e+00  -1.0492000e+03   4.6770000e+00   3.4946000e+01   2.9000000e-02   1.9352790e-04   3.1450000e+00
   2.0110000e+03   1.1000000e+01   5.0000000e+00  -1.0981000e+03   4.5300000e+00   3.4952000e+01   2.2000000e-02   2.0490967e-04   3.0600000e+00
   2.0110000e+03   1.1000000e+01   5.0000000e+00  -1.1475000e+03   4.4650000e+00   3.4955000e+01   3.7000000e-02   2.0478302e-04   3.1450000e+00
   2.0110000e+03   1.1000000e+01   5.0000000e+00  -1.1981000e+03   4.4250000e+00   3.4957000e+01   2.9000000e-02   2.2796257e-04   3.1450000e+00
   2.0110000e+03   1.1000000e+01   5.0000000e+00  -1.2492000e+03   4.3650000e+00   3.4960000e+01   2.9000000e-02   2.2784444e-04   3.0600000e+00
   2.0110000e+03   1.1000000e+01   5.0000000e+00  -1.2983000e+03   4.3260000e+00   3.4962000e+01   2.9000000e-02   2.2776732e-04   3.3150000e+00
   2.0110000e+03   1.1000000e+01   5.0000000e+00  -1.3483000e+03   4.3080000e+00   3.4964000e+01   3.7000000e-02   2.2772905e-04   3.2300000e+00
   2.0110000e+03   1.1000000e+01   5.0000000e+00  -1.3984000e+03   4.3070000e+00   3.4964000e+01   2.9000000e-02   2.2772719e-04   3.1450000e+00
   2.0110000e+03   1.1000000e+01   5.0000000e+00  -1.4483000e+03   4.2930000e+00   3.4965000e+01   2.9000000e-02   2.2769875e-04   3.0600000e+00
   2.0110000e+03   1.1000000e+01   5.0000000e+00  -1.4977000e+03   4.2820000e+00   3.4965000e+01   3.7000000e-02   2.2767831e-04   3.1450000e+00
   2.0110000e+03   1.1000000e+01   5.0000000e+00  -1.5057000e+03   4.2800000e+00   3.4966000e+01   2.9000000e-02   2.2767215e-04   3.2300000e+00
   2.0110000e+03   1.1000000e+01   1.0000000e+01  -1.0200000e+01   2.7771000e+01   3.5784000e+01   1.6100000e-01   4.8946954e-04   1.4450000e+00
   2.0110000e+03   1.1000000e+01   1.0000000e+01  -1.5000000e+01   2.7770000e+01   3.5784000e+01   1.9700000e-01   4.8946957e-04   1.3600000e+00
   2.0110000e+03   1.1000000e+01   1.0000000e+01  -2.0100000e+01   2.7770000e+01   3.5784000e+01   1.7500000e-01   4.3185778e-04   1.3600000e+00
   2.0110000e+03   1.1000000e+01   1.0000000e+01  -2.5200000e+01   2.7770000e+01   3.5784000e+01   1.8300000e-01   4.1976642e-04   1.3600000e+00
   2.0110000e+03   1.1000000e+01   1.0000000e+01  -3.0400000e+01   2.7769000e+01   3.5785000e+01   1.8300000e-01   4.5461589e-04   1.2750000e+00
   2.0110000e+03   1.1000000e+01   1.0000000e+01  -3.5300000e+01   2.7767000e+01   3.5785000e+01   2.2600000e-01   4.5461595e-04   1.3600000e+00
   2.0110000e+03   1.1000000e+01   1.0000000e+01  -4.0300000e+01   2.7764000e+01   3.5786000e+01   1.8300000e-01   4.5461390e-04   1.2750000e+00
   2.0110000e+03   1.1000000e+01   1.0000000e+01  -4.4900000e+01   2.7767000e+01   3.5786000e+01   1.5300000e-01   4.6670518e-04   1.2750000e+00
   2.0110000e+03   1.1000000e+01   1.0000000e+01  -5.0000000e+01   2.7712000e+01   3.5792000e+01   2.1200000e-01   4.6669384e-04   1.2750000e+00
   2.0110000e+03   1.1000000e+01   1.0000000e+01  -5.4000000e+01   2.7406000e+01   3.5817000e+01   3.0700000e-01   4.7802509e-04   1.3600000e+00
   2.0110000e+03   1.1000000e+01   1.0000000e+01  -6.0600000e+01   2.7260000e+01   3.5823000e+01   4.0200000e-01   5.1286383e-04   1.4450000e+00
   2.0110000e+03   1.1000000e+01   1.0000000e+01  -6.5400000e+01   2.7274000e+01   3.5845000e+01   4.7500000e-01   5.1281709e-04   1.5300000e+00
   2.0110000e+03   1.1000000e+01   1.0000000e+01  -7.0500000e+01   2.7166000e+01   3.6158000e+01   7.6700000e-01   5.1215161e-04   1.7850000e+00
   2.0110000e+03   1.1000000e+01   1.0000000e+01  -7.4600000e+01   2.7024000e+01   3.6194000e+01   7.5900000e-01   5.1207296e-04   1.8700000e+00
   2.0110000e+03   1.1000000e+01   1.0000000e+01  -8.0500000e+01   2.6505000e+01   3.6280000e+01   8.0300000e-01   4.5354778e-04   2.1250000e+00
   2.0110000e+03   1.1000000e+01   1.0000000e+01  -8.5100000e+01   2.6130000e+01   3.6412000e+01   6.6400000e-01   4.5324284e-04   1.9550000e+00
   2.0110000e+03   1.1000000e+01   1.0000000e+01  -9.0700000e+01   2.5942000e+01   3.6464000e+01   6.1300000e-01   4.5311649e-04   2.0400000e+00
   2.0110000e+03   1.1000000e+01   1.0000000e+01  -9.5400000e+01   2.5464000e+01   3.6565000e+01   4.8900000e-01   3.4829585e-04   2.1250000e+00
   2.0110000e+03   1.1000000e+01   1.0000000e+01  -1.0060000e+02   2.4665000e+01   3.6685000e+01   3.2100000e-01   3.4791994e-04   2.1250000e+00
   2.0110000e+03   1.1000000e+01   1.0000000e+01  -1.0560000e+02   2.4310000e+01   3.6730000e+01   2.6300000e-01   3.0152477e-04   2.2100000e+00
   2.0110000e+03   1.1000000e+01   1.0000000e+01  -1.1080000e+02   2.3964000e+01   3.6821000e+01   1.9000000e-01   2.7778596e-04   2.2950000e+00
   2.0110000e+03   1.1000000e+01   1.0000000e+01  -1.1540000e+02   2.3756000e+01   3.6841000e+01   1.6100000e-01   2.5443645e-04   2.2100000e+00
   2.0110000e+03   1.1000000e+01   1.0000000e+01  -1.2070000e+02   2.3440000e+01   3.6836000e+01   1.4600000e-01   2.4277309e-04   2.2100000e+00
   2.0110000e+03   1.1000000e+01   1.0000000e+01  -1.2530000e+02   2.2649000e+01   3.6751000e+01   1.3100000e-01   2.5431491e-04   2.2100000e+00
   2.0110000e+03   1.1000000e+01   1.0000000e+01  -1.3360000e+02   2.2267000e+01   3.6813000e+01   1.0200000e-01   2.5405578e-04   2.2100000e+00
   2.0110000e+03   1.1000000e+01   1.0000000e+01  -1.3770000e+02   2.1660000e+01   3.6738000e+01   9.5000000e-02   2.5399117e-04   2.2100000e+00
   2.0110000e+03   1.1000000e+01   1.0000000e+01  -1.4400000e+02   2.1614000e+01   3.6838000e+01   5.1000000e-02   2.0724425e-04   2.3800000e+00
   2.0110000e+03   1.1000000e+01   1.0000000e+01  -1.5020000e+02   2.1437000e+01   3.6819000e+01   4.4000000e-02   1.9562026e-04   2.2100000e+00
   2.0110000e+03   1.1000000e+01   1.0000000e+01  -1.5580000e+02   2.1108000e+01   3.6740000e+01   7.3000000e-02   2.0724430e-04   2.0400000e+00
   2.0110000e+03   1.1000000e+01   1.0000000e+01  -1.6040000e+02   2.0687000e+01   3.6660000e+01   7.3000000e-02   2.3048584e-04   2.3800000e+00
   2.0110000e+03   1.1000000e+01   1.0000000e+01  -1.6490000e+02   2.0351000e+01   3.6618000e+01   1.1000000e-01   2.6533980e-04   2.3800000e+00
   2.0110000e+03   1.1000000e+01   1.0000000e+01  -1.7030000e+02   1.9978000e+01   3.6575000e+01   8.8000000e-02   2.6524638e-04   2.2950000e+00
   2.0110000e+03   1.1000000e+01   1.0000000e+01  -1.7530000e+02   1.9627000e+01   3.6559000e+01   8.0000000e-02   2.6509684e-04   2.3800000e+00
   2.0110000e+03   1.1000000e+01   1.0000000e+01  -1.7960000e+02   1.8943000e+01   3.6507000e+01   5.1000000e-02   2.6482439e-04   2.5500000e+00
   2.0110000e+03   1.1000000e+01   1.0000000e+01  -1.8530000e+02   1.8555000e+01   3.6479000e+01   3.7000000e-02   2.4139328e-04   2.4650000e+00
   2.0110000e+03   1.1000000e+01   1.0000000e+01  -1.9000000e+02   1.8277000e+01   3.6451000e+01   2.9000000e-02   2.4127966e-04   2.6350000e+00
   2.0110000e+03   1.1000000e+01   1.0000000e+01  -1.9450000e+02   1.8003000e+01   3.6401000e+01   3.7000000e-02   2.0628801e-04   2.7200000e+00
   2.0110000e+03   1.1000000e+01   1.0000000e+01  -2.0020000e+02   1.8003000e+01   3.6436000e+01   2.2000000e-02   1.9461862e-04   2.4650000e+00
   2.0110000e+03   1.1000000e+01   1.0000000e+01  -2.1060000e+02   1.7632000e+01   3.6393000e+01   1.5000000e-02   2.6423706e-04   2.5500000e+00
   2.0110000e+03   1.1000000e+01   1.0000000e+01  -2.2060000e+02   1.6950000e+01   3.6250000e+01   2.2000000e-02   2.6406365e-04   2.7200000e+00
   2.0110000e+03   1.1000000e+01   1.0000000e+01  -2.3020000e+02   1.6478000e+01   3.6176000e+01   2.9000000e-02   2.8712744e-04   2.5500000e+00
   2.0110000e+03   1.1000000e+01   1.0000000e+01  -2.3990000e+02   1.6114000e+01   3.6120000e+01   2.2000000e-02   2.8696398e-04   2.8050000e+00
   2.0110000e+03   1.1000000e+01   1.0000000e+01  -2.5020000e+02   1.5697000e+01   3.6059000e+01   2.9000000e-02   2.8675760e-04   2.5500000e+00
   2.0110000e+03   1.1000000e+01   1.0000000e+01  -2.6010000e+02   1.5341000e+01   3.6002000e+01   1.5000000e-02   2.8658190e-04   2.4650000e+00
   2.0110000e+03   1.1000000e+01   1.0000000e+01  -2.7040000e+02   1.4944000e+01   3.5939000e+01   7.0000000e-03   2.8637344e-04   2.3800000e+00
   2.0110000e+03   1.1000000e+01   1.0000000e+01  -2.8000000e+02   1.4536000e+01   3.5874000e+01   1.5000000e-02   2.7448266e-04   2.5500000e+00
   2.0110000e+03   1.1000000e+01   1.0000000e+01  -2.8980000e+02   1.4257000e+01   3.5825000e+01   2.2000000e-02   2.6273733e-04   2.5500000e+00
   2.0110000e+03   1.1000000e+01   1.0000000e+01  -3.0050000e+02   1.3861000e+01   3.5764000e+01   2.2000000e-02   2.6249245e-04   2.4650000e+00
   2.0110000e+03   1.1000000e+01   1.0000000e+01  -3.1020000e+02   1.3579000e+01   3.5718000e+01   1.5000000e-02   2.5065177e-04   2.5500000e+00
   2.0110000e+03   1.1000000e+01   1.0000000e+01  -3.2000000e+02   1.3231000e+01   3.5663000e+01   1.5000000e-02   2.5042197e-04   2.5500000e+00
   2.0110000e+03   1.1000000e+01   1.0000000e+01  -3.2970000e+02   1.2990000e+01   3.5620000e+01   1.5000000e-02   2.5026833e-04   2.5500000e+00
   2.0110000e+03   1.1000000e+01   1.0000000e+01  -3.4050000e+02   1.2521000e+01   3.5546000e+01   2.2000000e-02   2.4993438e-04   2.4650000e+00
   2.0110000e+03   1.1000000e+01   1.0000000e+01  -3.5070000e+02   1.2095000e+01   3.5484000e+01   2.2000000e-02   2.1475242e-04   2.5500000e+00
   2.0110000e+03   1.1000000e+01   1.0000000e+01  -3.5960000e+02   1.1880000e+01   3.5449000e+01   2.9000000e-02   2.7269822e-04   2.5500000e+00
   2.0110000e+03   1.1000000e+01   1.0000000e+01  -3.6970000e+02   1.1649000e+01   3.5421000e+01   1.5000000e-02   2.7249609e-04   2.7200000e+00
   2.0110000e+03   1.1000000e+01   1.0000000e+01  -3.8010000e+02   1.1373000e+01   3.5378000e+01   1.5000000e-02   2.7227063e-04   2.8050000e+00
   2.0110000e+03   1.1000000e+01   1.0000000e+01  -3.9040000e+02   1.1222000e+01   3.5354000e+01   2.2000000e-02   2.3729416e-04   2.6350000e+00
   2.0110000e+03   1.1000000e+01   1.0000000e+01  -3.9970000e+02   1.0994000e+01   3.5323000e+01   2.9000000e-02   2.4868349e-04   2.7200000e+00
   2.0110000e+03   1.1000000e+01   1.0000000e+01  -4.1060000e+02   1.0808000e+01   3.5297000e+01   2.2000000e-02   2.4851538e-04   2.7200000e+00
   2.0110000e+03   1.1000000e+01   1.0000000e+01  -4.2070000e+02   1.0627000e+01   3.5271000e+01   2.9000000e-02   2.4835062e-04   2.8050000e+00
   2.0110000e+03   1.1000000e+01   1.0000000e+01  -4.3000000e+02   1.0502000e+01   3.5253000e+01   3.7000000e-02   2.4823533e-04   2.7200000e+00
   2.0110000e+03   1.1000000e+01   1.0000000e+01  -4.4040000e+02   1.0324000e+01   3.5230000e+01   2.9000000e-02   2.4806283e-04   2.7200000e+00
   2.0110000e+03   1.1000000e+01   1.0000000e+01  -4.4990000e+02   1.0199000e+01   3.5213000e+01   2.9000000e-02   2.3634856e-04   2.7200000e+00
   2.0110000e+03   1.1000000e+01   1.0000000e+01  -4.6010000e+02   1.0027000e+01   3.5187000e+01   3.7000000e-02   2.3618624e-04   2.9750000e+00
   2.0110000e+03   1.1000000e+01   1.0000000e+01  -4.7060000e+02   9.8870000e+00   3.5167000e+01   2.9000000e-02   2.3604957e-04   2.6350000e+00
   2.0110000e+03   1.1000000e+01   1.0000000e+01  -4.8040000e+02   9.8290000e+00   3.5169000e+01   2.2000000e-02   2.2430400e-04   2.5500000e+00
   2.0110000e+03   1.1000000e+01   1.0000000e+01  -4.9070000e+02   9.6070000e+00   3.5137000e+01   2.9000000e-02   2.4734146e-04   2.6350000e+00
   2.0110000e+03   1.1000000e+01   1.0000000e+01  -5.0000000e+02   9.3430000e+00   3.5103000e+01   2.9000000e-02   2.4706415e-04   2.7200000e+00
   2.0110000e+03   1.1000000e+01   1.0000000e+01  -5.2040000e+02   9.0470000e+00   3.5073000e+01   3.7000000e-02   2.4672705e-04   2.8050000e+00
   2.0110000e+03   1.1000000e+01   1.0000000e+01  -5.3970000e+02   8.7930000e+00   3.5044000e+01   3.7000000e-02   2.4643922e-04   2.8050000e+00
   2.0110000e+03   1.1000000e+01   1.0000000e+01  -5.6040000e+02   8.3950000e+00   3.5003000e+01   2.2000000e-02   2.4596625e-04   2.8050000e+00
   2.0110000e+03   1.1000000e+01   1.0000000e+01  -5.8060000e+02   8.1320000e+00   3.4979000e+01   2.9000000e-02   2.6889668e-04   2.7200000e+00
   2.0110000e+03   1.1000000e+01   1.0000000e+01  -6.0050000e+02   7.8090000e+00   3.4951000e+01   2.9000000e-02   2.6848215e-04   2.8900000e+00
   2.0110000e+03   1.1000000e+01   1.0000000e+01  -6.2560000e+02   7.5050000e+00   3.4933000e+01   2.2000000e-02   2.6806342e-04   2.7200000e+00
   2.0110000e+03   1.1000000e+01   1.0000000e+01  -6.5050000e+02   7.1760000e+00   3.4914000e+01   4.4000000e-02   2.4434122e-04   2.8900000e+00
   2.0110000e+03   1.1000000e+01   1.0000000e+01  -6.7540000e+02   6.9680000e+00   3.4904000e+01   2.9000000e-02   2.3244421e-04   2.8050000e+00
   2.0110000e+03   1.1000000e+01   1.0000000e+01  -7.0000000e+02   6.6620000e+00   3.4902000e+01   2.9000000e-02   2.3195977e-04   2.8050000e+00
   2.0110000e+03   1.1000000e+01   1.0000000e+01  -7.2540000e+02   6.4460000e+00   3.4901000e+01   3.7000000e-02   2.1994665e-04   2.9750000e+00
   2.0110000e+03   1.1000000e+01   1.0000000e+01  -7.5000000e+02   6.3540000e+00   3.4901000e+01   2.2000000e-02   2.0820230e-04   3.0600000e+00
   2.0110000e+03   1.1000000e+01   1.0000000e+01  -7.7540000e+02   6.1550000e+00   3.4900000e+01   5.1000000e-02   2.5439166e-04   3.1450000e+00
   2.0110000e+03   1.1000000e+01   1.0000000e+01  -7.9990000e+02   5.9840000e+00   3.4902000e+01   2.9000000e-02   2.5410079e-04   3.0600000e+00
   2.0110000e+03   1.1000000e+01   1.0000000e+01  -8.2540000e+02   5.8210000e+00   3.4905000e+01   2.9000000e-02   2.5381813e-04   2.9750000e+00
   2.0110000e+03   1.1000000e+01   1.0000000e+01  -8.5050000e+02   5.6510000e+00   3.4910000e+01   2.9000000e-02   2.1859323e-04   3.1450000e+00
   2.0110000e+03   1.1000000e+01   1.0000000e+01  -8.7490000e+02   5.6060000e+00   3.4912000e+01   2.9000000e-02   2.3017571e-04   2.8900000e+00
   2.0110000e+03   1.1000000e+01   1.0000000e+01  -9.0020000e+02   5.4780000e+00   3.4915000e+01   1.5000000e-02   2.2994746e-04   2.9750000e+00
   2.0110000e+03   1.1000000e+01   1.0000000e+01  -9.2510000e+02   5.3360000e+00   3.4920000e+01   2.9000000e-02   2.2968821e-04   3.1450000e+00
   2.0110000e+03   1.1000000e+01   1.0000000e+01  -9.4990000e+02   5.2480000e+00   3.4922000e+01   2.9000000e-02   2.2952915e-04   3.0600000e+00
   2.0110000e+03   1.1000000e+01   1.0000000e+01  -9.7500000e+02   5.1200000e+00   3.4928000e+01   3.7000000e-02   1.9436617e-04   2.8900000e+00
   2.0110000e+03   1.1000000e+01   1.0000000e+01  -9.9800000e+02   5.0440000e+00   3.4930000e+01   3.7000000e-02   2.0589108e-04   3.1450000e+00
   2.0110000e+03   1.1000000e+01   1.0000000e+01  -1.0483000e+03   4.8570000e+00   3.4938000e+01   2.2000000e-02   2.0553729e-04   3.1450000e+00
   2.0110000e+03   1.1000000e+01   1.0000000e+01  -1.0984000e+03   4.6640000e+00   3.4947000e+01   3.7000000e-02   2.0516645e-04   3.0600000e+00
   2.0110000e+03   1.1000000e+01   1.0000000e+01  -1.1486000e+03   4.5490000e+00   3.4951000e+01   3.7000000e-02   2.0494690e-04   3.2300000e+00
   2.0110000e+03   1.1000000e+01   1.0000000e+01  -1.1983000e+03   4.4520000e+00   3.4955000e+01   3.7000000e-02   2.0475910e-04   3.1450000e+00
   2.0110000e+03   1.1000000e+01   1.0000000e+01  -1.2477000e+03   4.4240000e+00   3.4958000e+01   2.2000000e-02   2.3955177e-04   3.0600000e+00
   2.0110000e+03   1.1000000e+01   1.0000000e+01  -1.2976000e+03   4.3860000e+00   3.4959000e+01   2.9000000e-02   2.3947919e-04   3.3150000e+00
   2.0110000e+03   1.1000000e+01   1.0000000e+01  -1.3487000e+03   4.3440000e+00   3.4962000e+01   2.9000000e-02   2.3939417e-04   3.2300000e+00
   2.0110000e+03   1.1000000e+01   1.0000000e+01  -1.3985000e+03   4.3100000e+00   3.4964000e+01   2.2000000e-02   2.3932624e-04   3.0600000e+00
   2.0110000e+03   1.1000000e+01   1.0000000e+01  -1.4483000e+03   4.3050000e+00   3.4965000e+01   2.2000000e-02   2.1605643e-04   3.2300000e+00
   2.0110000e+03   1.1000000e+01   1.0000000e+01  -1.4991000e+03   4.2990000e+00   3.4965000e+01   3.7000000e-02   2.2770990e-04   3.0600000e+00
   2.0110000e+03   1.1000000e+01   1.0000000e+01  -1.5032000e+03   4.2980000e+00   3.4966000e+01   2.2000000e-02   2.2770560e-04   3.1450000e+00
   2.0110000e+03   1.1000000e+01   1.5000000e+01  -1.2200000e+01   2.7360000e+01   3.5783000e+01   1.9000000e-01   4.4324602e-04   1.6150000e+00
   2.0110000e+03   1.1000000e+01   1.5000000e+01  -1.7500000e+01   2.7366000e+01   3.5783000e+01   2.1200000e-01   4.4324601e-04   1.2750000e+00
   2.0110000e+03   1.1000000e+01   1.5000000e+01  -2.3900000e+01   2.7367000e+01   3.5783000e+01   2.0400000e-01   4.4324601e-04   1.4450000e+00
   2.0110000e+03   1.1000000e+01   1.5000000e+01  -3.0000000e+01   2.7368000e+01   3.5784000e+01   1.9000000e-01   4.4324388e-04   1.3600000e+00
   2.0110000e+03   1.1000000e+01   1.5000000e+01  -3.5200000e+01   2.7370000e+01   3.5783000e+01   1.7500000e-01   3.9701433e-04   1.4450000e+00
   2.0110000e+03   1.1000000e+01   1.5000000e+01  -4.0500000e+01   2.7370000e+01   3.5783000e+01   1.9700000e-01   4.3186590e-04   1.2750000e+00
   2.0110000e+03   1.1000000e+01   1.5000000e+01  -4.5000000e+01   2.7371000e+01   3.5783000e+01   1.8300000e-01   4.3186590e-04   1.5300000e+00
   2.0110000e+03   1.1000000e+01   1.5000000e+01  -5.0600000e+01   2.7373000e+01   3.5783000e+01   2.0400000e-01   4.3186589e-04   1.3600000e+00
   2.0110000e+03   1.1000000e+01   1.5000000e+01  -5.4400000e+01   2.7373000e+01   3.5784000e+01   1.8300000e-01   4.5462398e-04   1.4450000e+00
   2.0110000e+03   1.1000000e+01   1.5000000e+01  -6.0500000e+01   2.7375000e+01   3.5784000e+01   1.9700000e-01   4.5462397e-04   1.2750000e+00
   2.0110000e+03   1.1000000e+01   1.5000000e+01  -6.5600000e+01   2.7377000e+01   3.5789000e+01   2.4100000e-01   4.5461332e-04   1.2750000e+00
   2.0110000e+03   1.1000000e+01   1.5000000e+01  -7.0700000e+01   2.7279000e+01   3.6065000e+01   9.4200000e-01   5.4720130e-04   1.6150000e+00
   2.0110000e+03   1.1000000e+01   1.5000000e+01  -7.5800000e+01   2.6598000e+01   3.6383000e+01   9.4900000e-01   5.6998085e-04   1.7850000e+00
   2.0110000e+03   1.1000000e+01   1.5000000e+01  -8.0800000e+01   2.6182000e+01   3.6468000e+01   8.8300000e-01   5.6977467e-04   2.0400000e+00
   2.0110000e+03   1.1000000e+01   1.5000000e+01  -8.5400000e+01   2.6048000e+01   3.6487000e+01   8.2500000e-01   5.6972351e-04   1.9550000e+00
   2.0110000e+03   1.1000000e+01   1.5000000e+01  -9.0600000e+01   2.5375000e+01   3.6633000e+01   6.2100000e-01   4.8754703e-04   2.1250000e+00
   2.0110000e+03   1.1000000e+01   1.5000000e+01  -9.5600000e+01   2.5099000e+01   3.6690000e+01   5.3300000e-01   4.6462741e-04   2.1250000e+00
   2.0110000e+03   1.1000000e+01   1.5000000e+01  -1.0000000e+02   2.4969000e+01   3.6710000e+01   5.1800000e-01   4.6456498e-04   2.1250000e+00
   2.0110000e+03   1.1000000e+01   1.5000000e+01  -1.0560000e+02   2.4758000e+01   3.6746000e+01   4.2300000e-01   4.1751078e-04   2.2100000e+00
   2.0110000e+03   1.1000000e+01   1.5000000e+01  -1.0920000e+02   2.4625000e+01   3.6760000e+01   4.1600000e-01   4.2954879e-04   2.0400000e+00
   2.0110000e+03   1.1000000e+01   1.5000000e+01  -1.1430000e+02   2.4249000e+01   3.6791000e+01   2.9900000e-01   4.2940946e-04   2.0400000e+00
   2.0110000e+03   1.1000000e+01   1.5000000e+01  -1.2020000e+02   2.3678000e+01   3.6840000e+01   1.9700000e-01   4.2917509e-04   2.1250000e+00
   2.0110000e+03   1.1000000e+01   1.5000000e+01  -1.2540000e+02   2.3569000e+01   3.6877000e+01   1.0200000e-01   3.4727484e-04   2.1250000e+00
   2.0110000e+03   1.1000000e+01   1.5000000e+01  -1.3060000e+02   2.3391000e+01   3.6875000e+01   9.5000000e-02   3.3585216e-04   2.2100000e+00
   2.0110000e+03   1.1000000e+01   1.5000000e+01  -1.3890000e+02   2.3045000e+01   3.6883000e+01   1.0200000e-01   3.0088636e-04   2.1250000e+00
   2.0110000e+03   1.1000000e+01   1.5000000e+01  -1.4570000e+02   2.2379000e+01   3.6867000e+01   1.1000000e-01   2.8890247e-04   2.2100000e+00
   2.0110000e+03   1.1000000e+01   1.5000000e+01  -1.5050000e+02   2.2212000e+01   3.6850000e+01   1.3100000e-01   2.8888074e-04   2.0400000e+00
   2.0110000e+03   1.1000000e+01   1.5000000e+01  -1.5540000e+02   2.1609000e+01   3.6848000e+01   8.0000000e-02   2.5373720e-04   2.0400000e+00
   2.0110000e+03   1.1000000e+01   1.5000000e+01  -1.5980000e+02   2.1420000e+01   3.6849000e+01   3.7000000e-02   2.1880760e-04   2.2950000e+00
   2.0110000e+03   1.1000000e+01   1.5000000e+01  -1.6570000e+02   2.1189000e+01   3.6839000e+01   2.9000000e-02   2.1873263e-04   2.1250000e+00
   2.0110000e+03   1.1000000e+01   1.5000000e+01  -1.7040000e+02   2.0899000e+01   3.6810000e+01   2.9000000e-02   2.1866817e-04   2.2950000e+00
   2.0110000e+03   1.1000000e+01   1.5000000e+01  -1.7530000e+02   2.0476000e+01   3.6774000e+01   2.9000000e-02   2.0688540e-04   2.3800000e+00
   2.0110000e+03   1.1000000e+01   1.5000000e+01  -1.8040000e+02   2.0223000e+01   3.6749000e+01   1.5000000e-02   2.0681604e-04   2.3800000e+00
   2.0110000e+03   1.1000000e+01   1.5000000e+01  -1.8440000e+02   2.0067000e+01   3.6720000e+01   2.2000000e-02   2.0680007e-04   2.2950000e+00
   2.0110000e+03   1.1000000e+01   1.5000000e+01  -1.9000000e+02   1.9781000e+01   3.6679000e+01   4.4000000e-02   2.4166301e-04   2.4650000e+00
   2.0110000e+03   1.1000000e+01   1.5000000e+01  -1.9510000e+02   1.9631000e+01   3.6669000e+01   2.9000000e-02   2.4160467e-04   2.4650000e+00
   2.0110000e+03   1.1000000e+01   1.5000000e+01  -2.0070000e+02   1.9371000e+01   3.6633000e+01   2.9000000e-02   2.4153977e-04   2.5500000e+00
   2.0110000e+03   1.1000000e+01   1.5000000e+01  -2.1030000e+02   1.8508000e+01   3.6501000e+01   1.5000000e-02   2.0639399e-04   2.3800000e+00
   2.0110000e+03   1.1000000e+01   1.5000000e+01  -2.2050000e+02   1.8054000e+01   3.6469000e+01   1.5000000e-02   2.0617403e-04   2.4650000e+00
   2.0110000e+03   1.1000000e+01   1.5000000e+01  -2.2990000e+02   1.7603000e+01   3.6404000e+01   7.0000000e-03   2.0601245e-04   2.4650000e+00
   2.0110000e+03   1.1000000e+01   1.5000000e+01  -2.4050000e+02   1.7491000e+01   3.6383000e+01   1.5000000e-02   1.8272250e-04   2.4650000e+00
   2.0110000e+03   1.1000000e+01   1.5000000e+01  -2.5040000e+02   1.7007000e+01   3.6299000e+01   1.5000000e-02   2.0581775e-04   2.4650000e+00
   2.0110000e+03   1.1000000e+01   1.5000000e+01  -2.6000000e+02   1.6642000e+01   3.6241000e+01   7.0000000e-03   2.0567194e-04   2.5500000e+00
   2.0110000e+03   1.1000000e+01   1.5000000e+01  -2.7040000e+02   1.6395000e+01   3.6199000e+01   1.5000000e-02   2.0557372e-04   2.5500000e+00
   2.0110000e+03   1.1000000e+01   1.5000000e+01  -2.8010000e+02   1.6272000e+01   3.6174000e+01   1.5000000e-02   1.8227400e-04   2.5500000e+00
   2.0110000e+03   1.1000000e+01   1.5000000e+01  -2.8980000e+02   1.5844000e+01   3.6101000e+01   1.5000000e-02   1.8208974e-04   2.3800000e+00
   2.0110000e+03   1.1000000e+01   1.5000000e+01  -2.9990000e+02   1.5736000e+01   3.6081000e+01   2.2000000e-02   2.0530266e-04   2.3800000e+00
   2.0110000e+03   1.1000000e+01   1.5000000e+01  -3.1060000e+02   1.5340000e+01   3.6008000e+01   2.2000000e-02   2.0512890e-04   2.4650000e+00
   2.0110000e+03   1.1000000e+01   1.5000000e+01  -3.2050000e+02   1.4720000e+01   3.5906000e+01   1.5000000e-02   2.1647060e-04   2.5500000e+00
   2.0110000e+03   1.1000000e+01   1.5000000e+01  -3.3060000e+02   1.4323000e+01   3.5839000e+01   2.2000000e-02   2.1625224e-04   2.4650000e+00
   2.0110000e+03   1.1000000e+01   1.5000000e+01  -3.4010000e+02   1.4143000e+01   3.5809000e+01   2.2000000e-02   2.1614841e-04   2.7200000e+00
   2.0110000e+03   1.1000000e+01   1.5000000e+01  -3.5010000e+02   1.3820000e+01   3.5755000e+01   2.2000000e-02   2.0429162e-04   2.5500000e+00
   2.0110000e+03   1.1000000e+01   1.5000000e+01  -3.6040000e+02   1.3583000e+01   3.5720000e+01   2.9000000e-02   2.6231590e-04   2.5500000e+00
   2.0110000e+03   1.1000000e+01   1.5000000e+01  -3.7070000e+02   1.3285000e+01   3.5669000e+01   2.2000000e-02   2.9719351e-04   2.6350000e+00
   2.0110000e+03   1.1000000e+01   1.5000000e+01  -3.8040000e+02   1.2919000e+01   3.5614000e+01   2.9000000e-02   2.9693672e-04   2.5500000e+00
   2.0110000e+03   1.1000000e+01   1.5000000e+01  -3.9030000e+02   1.2507000e+01   3.5549000e+01   2.2000000e-02   2.9664191e-04   2.5500000e+00
   2.0110000e+03   1.1000000e+01   1.5000000e+01  -4.0070000e+02   1.2199000e+01   3.5500000e+01   2.9000000e-02   2.7294213e-04   2.7200000e+00
   2.0110000e+03   1.1000000e+01   1.5000000e+01  -4.1020000e+02   1.1934000e+01   3.5459000e+01   1.5000000e-02   2.7273697e-04   2.5500000e+00
   2.0110000e+03   1.1000000e+01   1.5000000e+01  -4.2060000e+02   1.1663000e+01   3.5418000e+01   2.2000000e-02   2.7251918e-04   2.7200000e+00
   2.0110000e+03   1.1000000e+01   1.5000000e+01  -4.3010000e+02   1.1455000e+01   3.5388000e+01   2.2000000e-02   2.3749303e-04   2.7200000e+00
   2.0110000e+03   1.1000000e+01   1.5000000e+01  -4.4070000e+02   1.1213000e+01   3.5354000e+01   1.5000000e-02   2.4887686e-04   2.6350000e+00
   2.0110000e+03   1.1000000e+01   1.5000000e+01  -4.5070000e+02   1.1126000e+01   3.5339000e+01   1.5000000e-02   2.4880667e-04   2.7200000e+00
   2.0110000e+03   1.1000000e+01   1.5000000e+01  -4.6030000e+02   1.0787000e+01   3.5290000e+01   3.7000000e-02   2.4850556e-04   2.6350000e+00
   2.0110000e+03   1.1000000e+01   1.5000000e+01  -4.7070000e+02   1.0534000e+01   3.5255000e+01   2.2000000e-02   2.3667750e-04   2.6350000e+00
   2.0110000e+03   1.1000000e+01   1.5000000e+01  -4.8040000e+02   1.0372000e+01   3.5232000e+01   3.7000000e-02   2.5978392e-04   2.7200000e+00
   2.0110000e+03   1.1000000e+01   1.5000000e+01  -4.9070000e+02   1.0076000e+01   3.5191000e+01   2.9000000e-02   2.5949871e-04   2.7200000e+00
   2.0110000e+03   1.1000000e+01   1.5000000e+01  -5.0040000e+02   9.7900000e+00   3.5151000e+01   3.7000000e-02   2.5921696e-04   2.6350000e+00
   2.0110000e+03   1.1000000e+01   1.5000000e+01  -5.2000000e+02   9.3190000e+00   3.5095000e+01   2.2000000e-02   2.3545660e-04   2.7200000e+00
   2.0110000e+03   1.1000000e+01   1.5000000e+01  -5.4030000e+02   9.0860000e+00   3.5072000e+01   2.9000000e-02   2.3519000e-04   2.7200000e+00
   2.0110000e+03   1.1000000e+01   1.5000000e+01  -5.6010000e+02   8.7140000e+00   3.5029000e+01   2.9000000e-02   2.3476907e-04   2.8050000e+00
   2.0110000e+03   1.1000000e+01   1.5000000e+01  -5.8040000e+02   8.3770000e+00   3.4994000e+01   3.7000000e-02   2.3436784e-04   2.8050000e+00
   2.0110000e+03   1.1000000e+01   1.5000000e+01  -6.0070000e+02   7.9510000e+00   3.4956000e+01   3.7000000e-02   2.3383126e-04   2.7200000e+00
   2.0110000e+03   1.1000000e+01   1.5000000e+01  -6.2540000e+02   7.5870000e+00   3.4935000e+01   2.9000000e-02   2.3333242e-04   2.8050000e+00
   2.0110000e+03   1.1000000e+01   1.5000000e+01  -6.5020000e+02   7.3020000e+00   3.4920000e+01   2.2000000e-02   2.2126512e-04   2.9750000e+00
   2.0110000e+03   1.1000000e+01   1.5000000e+01  -6.7510000e+02   7.0830000e+00   3.4911000e+01   4.4000000e-02   2.3260904e-04   2.9750000e+00
   2.0110000e+03   1.1000000e+01   1.5000000e+01  -7.0030000e+02   6.9040000e+00   3.4906000e+01   3.7000000e-02   2.3233789e-04   2.8050000e+00
   2.0110000e+03   1.1000000e+01   1.5000000e+01  -7.2500000e+02   6.7330000e+00   3.4900000e+01   2.9000000e-02   2.3207887e-04   2.8900000e+00
   2.0110000e+03   1.1000000e+01   1.5000000e+01  -7.5020000e+02   6.4480000e+00   3.4898000e+01   2.9000000e-02   2.1995710e-04   2.9750000e+00
   2.0110000e+03   1.1000000e+01   1.5000000e+01  -7.7550000e+02   6.1620000e+00   3.4900000e+01   2.9000000e-02   2.1948061e-04   2.9750000e+00
   2.0110000e+03   1.1000000e+01   1.5000000e+01  -8.0060000e+02   6.0170000e+00   3.4901000e+01   3.7000000e-02   2.4249402e-04   2.8900000e+00
   2.0110000e+03   1.1000000e+01   1.5000000e+01  -8.2510000e+02   5.8860000e+00   3.4904000e+01   2.9000000e-02   2.4226609e-04   2.8900000e+00
   2.0110000e+03   1.1000000e+01   1.5000000e+01  -8.5000000e+02   5.7060000e+00   3.4909000e+01   2.2000000e-02   2.4194793e-04   3.0600000e+00
   2.0110000e+03   1.1000000e+01   1.5000000e+01  -8.7510000e+02   5.6410000e+00   3.4911000e+01   3.7000000e-02   2.1857366e-04   2.9750000e+00
   2.0110000e+03   1.1000000e+01   1.5000000e+01  -8.9980000e+02   5.4830000e+00   3.4915000e+01   2.2000000e-02   2.4154961e-04   3.0600000e+00
   2.0110000e+03   1.1000000e+01   1.5000000e+01  -9.2520000e+02   5.2950000e+00   3.4921000e+01   4.4000000e-02   2.4120752e-04   2.9750000e+00
   2.0110000e+03   1.1000000e+01   1.5000000e+01  -9.4980000e+02   5.2120000e+00   3.4924000e+01   2.2000000e-02   2.4105447e-04   3.0600000e+00
   2.0110000e+03   1.1000000e+01   1.5000000e+01  -9.7520000e+02   5.0860000e+00   3.4929000e+01   3.7000000e-02   2.2922619e-04   3.1450000e+00
   2.0110000e+03   1.1000000e+01   1.5000000e+01  -9.9810000e+02   5.0430000e+00   3.4930000e+01   2.2000000e-02   2.2914739e-04   3.0600000e+00
   2.0110000e+03   1.1000000e+01   1.5000000e+01  -1.0478000e+03   4.7940000e+00   3.4941000e+01   2.9000000e-02   2.1701001e-04   3.1450000e+00
   2.0110000e+03   1.1000000e+01   1.5000000e+01  -1.0990000e+03   4.6200000e+00   3.4948000e+01   3.7000000e-02   2.1667739e-04   3.2300000e+00
   2.0110000e+03   1.1000000e+01   1.5000000e+01  -1.1487000e+03   4.5420000e+00   3.4952000e+01   2.9000000e-02   2.1652513e-04   3.1450000e+00
   2.0110000e+03   1.1000000e+01   1.5000000e+01  -1.1981000e+03   4.4560000e+00   3.4956000e+01   2.9000000e-02   2.0476402e-04   3.0600000e+00
   2.0110000e+03   1.1000000e+01   1.5000000e+01  -1.2483000e+03   4.4050000e+00   3.4959000e+01   3.7000000e-02   2.3951428e-04   3.0600000e+00
   2.0110000e+03   1.1000000e+01   1.5000000e+01  -1.2977000e+03   4.3610000e+00   3.4961000e+01   2.2000000e-02   2.3942808e-04   3.2300000e+00
   2.0110000e+03   1.1000000e+01   1.5000000e+01  -1.3481000e+03   4.3350000e+00   3.4962000e+01   1.5000000e-02   2.3937749e-04   3.1450000e+00
   2.0110000e+03   1.1000000e+01   1.5000000e+01  -1.3977000e+03   4.3130000e+00   3.4964000e+01   2.2000000e-02   2.2773833e-04   3.1450000e+00
   2.0110000e+03   1.1000000e+01   1.5000000e+01  -1.4472000e+03   4.3030000e+00   3.4964000e+01   1.5000000e-02   1.9279707e-04   3.1450000e+00
   2.0110000e+03   1.1000000e+01   1.5000000e+01  -1.4981000e+03   4.2920000e+00   3.4965000e+01   2.9000000e-02   1.9277420e-04   3.1450000e+00
   2.0110000e+03   1.1000000e+01   1.5000000e+01  -1.5058000e+03   4.2910000e+00   3.4965000e+01   3.7000000e-02   1.9277234e-04   3.1450000e+00
   2.0110000e+03   1.1000000e+01   2.0000000e+01  -1.0500000e+01   2.8041000e+01   3.5809000e+01   1.0200000e-01   4.0832321e-04   5.1000000e-01
   2.0110000e+03   1.1000000e+01   2.0000000e+01  -1.5000000e+01   2.8041000e+01   3.5810000e+01   8.0000000e-02   4.0832108e-04   1.1900000e+00
   2.0110000e+03   1.1000000e+01   2.0000000e+01  -2.0300000e+01   2.8043000e+01   3.5810000e+01   1.0200000e-01   4.0832099e-04   5.1000000e-01
   2.0110000e+03   1.1000000e+01   2.0000000e+01  -2.5000000e+01   2.8043000e+01   3.5810000e+01   1.1700000e-01   3.6137805e-04   9.3500000e-01
   2.0110000e+03   1.1000000e+01   2.0000000e+01  -3.0500000e+01   2.8044000e+01   3.5810000e+01   1.5300000e-01   3.6137801e-04   5.1000000e-01
   2.0110000e+03   1.1000000e+01   2.0000000e+01  -3.5500000e+01   2.8043000e+01   3.5810000e+01   1.4600000e-01   3.6137805e-04   1.6150000e+00
   2.0110000e+03   1.1000000e+01   2.0000000e+01  -4.0300000e+01   2.8038000e+01   3.5810000e+01   1.6100000e-01   3.8484975e-04   1.3600000e+00
   2.0110000e+03   1.1000000e+01   2.0000000e+01  -4.5300000e+01   2.8020000e+01   3.5812000e+01   2.0400000e-01   4.5454944e-04   1.6150000e+00
   2.0110000e+03   1.1000000e+01   2.0000000e+01  -5.0200000e+01   2.8006000e+01   3.5814000e+01   2.6300000e-01   4.5454579e-04   1.3600000e+00
   2.0110000e+03   1.1000000e+01   2.0000000e+01  -5.5300000e+01   2.7933000e+01   3.5847000e+01   3.3600000e-01   4.7795005e-04   1.2750000e+00
   2.0110000e+03   1.1000000e+01   2.0000000e+01  -5.9800000e+01   2.7918000e+01   3.5862000e+01   4.8900000e-01   4.7791872e-04   1.1900000e+00
   2.0110000e+03   1.1000000e+01   2.0000000e+01  -6.5600000e+01   2.7638000e+01   3.5968000e+01   7.6700000e-01   5.1255298e-04   1.9550000e+00
   2.0110000e+03   1.1000000e+01   2.0000000e+01  -7.0600000e+01   2.7522000e+01   3.6188000e+01   6.7900000e-01   5.1208823e-04   1.5300000e+00
   2.0110000e+03   1.1000000e+01   2.0000000e+01  -7.4200000e+01   2.7309000e+01   3.6220000e+01   7.8100000e-01   5.1202136e-04   1.6150000e+00
   2.0110000e+03   1.1000000e+01   2.0000000e+01  -8.0300000e+01   2.6832000e+01   3.6229000e+01   8.5400000e-01   5.1199350e-04   2.0400000e+00
   2.0110000e+03   1.1000000e+01   2.0000000e+01  -8.5300000e+01   2.6574000e+01   3.6334000e+01   7.5200000e-01   5.7008327e-04   1.7850000e+00
   2.0110000e+03   1.1000000e+01   2.0000000e+01  -9.0900000e+01   2.6265000e+01   3.6386000e+01   7.5900000e-01   5.6995423e-04   1.9550000e+00
   2.0110000e+03   1.1000000e+01   2.0000000e+01  -9.5400000e+01   2.5626000e+01   3.6507000e+01   7.0100000e-01   5.6963872e-04   1.9550000e+00
   2.0110000e+03   1.1000000e+01   2.0000000e+01  -9.9700000e+01   2.5097000e+01   3.6579000e+01   5.3300000e-01   4.7624166e-04   1.9550000e+00
   2.0110000e+03   1.1000000e+01   2.0000000e+01  -1.0590000e+02   2.4571000e+01   3.6614000e+01   5.3300000e-01   4.7607894e-04   1.9550000e+00
   2.0110000e+03   1.1000000e+01   2.0000000e+01  -1.1050000e+02   2.4138000e+01   3.6739000e+01   3.5000000e-01   4.1740430e-04   1.8700000e+00
   2.0110000e+03   1.1000000e+01   2.0000000e+01  -1.1510000e+02   2.3612000e+01   3.6790000e+01   2.5600000e-01   3.9441263e-04   2.1250000e+00
   2.0110000e+03   1.1000000e+01   2.0000000e+01  -1.2030000e+02   2.3210000e+01   3.6816000e+01   2.6300000e-01   3.9425015e-04   2.0400000e+00
   2.0110000e+03   1.1000000e+01   2.0000000e+01  -1.2560000e+02   2.2992000e+01   3.6830000e+01   2.0400000e-01   3.5859466e-04   2.1250000e+00
   2.0110000e+03   1.1000000e+01   2.0000000e+01  -1.3480000e+02   2.2232000e+01   3.6834000e+01   1.3100000e-01   3.1210867e-04   2.2100000e+00
   2.0110000e+03   1.1000000e+01   2.0000000e+01  -1.4020000e+02   2.2059000e+01   3.6826000e+01   1.1000000e-01   3.5829567e-04   2.2950000e+00
   2.0110000e+03   1.1000000e+01   2.0000000e+01  -1.4550000e+02   2.1757000e+01   3.6831000e+01   1.1000000e-01   3.5817231e-04   2.2950000e+00
   2.0110000e+03   1.1000000e+01   2.0000000e+01  -1.5030000e+02   2.1271000e+01   3.6783000e+01   1.0200000e-01   3.5807936e-04   2.2100000e+00
   2.0110000e+03   1.1000000e+01   2.0000000e+01  -1.5510000e+02   2.0989000e+01   3.6777000e+01   8.8000000e-02   3.0035945e-04   2.2100000e+00
   2.0110000e+03   1.1000000e+01   2.0000000e+01  -1.6010000e+02   2.0772000e+01   3.6771000e+01   7.3000000e-02   3.0027530e-04   2.2100000e+00
   2.0110000e+03   1.1000000e+01   2.0000000e+01  -1.6530000e+02   2.0362000e+01   3.6731000e+01   8.0000000e-02   2.8836143e-04   2.2950000e+00
   2.0110000e+03   1.1000000e+01   2.0000000e+01  -1.6990000e+02   2.0007000e+01   3.6684000e+01   7.3000000e-02   2.8828558e-04   2.2950000e+00
   2.0110000e+03   1.1000000e+01   2.0000000e+01  -1.7560000e+02   1.9602000e+01   3.6631000e+01   1.1000000e-01   2.7652220e-04   2.2100000e+00
   2.0110000e+03   1.1000000e+01   2.0000000e+01  -1.7960000e+02   1.9358000e+01   3.6610000e+01   6.6000000e-02   2.6484006e-04   2.3800000e+00
   2.0110000e+03   1.1000000e+01   2.0000000e+01  -1.8520000e+02   1.9123000e+01   3.6574000e+01   8.0000000e-02   3.2260971e-04   2.4650000e+00
   2.0110000e+03   1.1000000e+01   2.0000000e+01  -1.9080000e+02   1.8766000e+01   3.6531000e+01   7.3000000e-02   3.2249263e-04   2.4650000e+00
   2.0110000e+03   1.1000000e+01   2.0000000e+01  -1.9540000e+02   1.8630000e+01   3.6514000e+01   7.3000000e-02   3.2244693e-04   2.5500000e+00
   2.0110000e+03   1.1000000e+01   2.0000000e+01  -2.0030000e+02   1.8418000e+01   3.6489000e+01   6.6000000e-02   3.2236978e-04   2.5500000e+00
   2.0110000e+03   1.1000000e+01   2.0000000e+01  -2.1000000e+02   1.8145000e+01   3.6452000e+01   8.0000000e-02   2.6445085e-04   2.3800000e+00
   2.0110000e+03   1.1000000e+01   2.0000000e+01  -2.2030000e+02   1.7548000e+01   3.6363000e+01   1.5000000e-02   2.6424444e-04   2.4650000e+00
   2.0110000e+03   1.1000000e+01   2.0000000e+01  -2.3020000e+02   1.7035000e+01   3.6287000e+01   1.5000000e-02   1.8260634e-04   2.4650000e+00
   2.0110000e+03   1.1000000e+01   2.0000000e+01  -2.3990000e+02   1.6841000e+01   3.6262000e+01   2.2000000e-02   2.1744047e-04   2.5500000e+00
   2.0110000e+03   1.1000000e+01   2.0000000e+01  -2.5060000e+02   1.6374000e+01   3.6182000e+01   2.2000000e-02   2.2885270e-04   2.6350000e+00
   2.0110000e+03   1.1000000e+01   2.0000000e+01  -2.5990000e+02   1.5977000e+01   3.6117000e+01   7.0000000e-03   2.2867934e-04   2.6350000e+00
   2.0110000e+03   1.1000000e+01   2.0000000e+01  -2.7060000e+02   1.5579000e+01   3.6051000e+01   2.2000000e-02   2.2849559e-04   2.7200000e+00
   2.0110000e+03   1.1000000e+01   2.0000000e+01  -2.7990000e+02   1.5247000e+01   3.5993000e+01   1.5000000e-02   1.9348817e-04   2.3800000e+00
   2.0110000e+03   1.1000000e+01   2.0000000e+01  -2.9010000e+02   1.4884000e+01   3.5931000e+01   1.5000000e-02   2.0489864e-04   2.6350000e+00
   2.0110000e+03   1.1000000e+01   2.0000000e+01  -3.0050000e+02   1.4500000e+01   3.5868000e+01   1.5000000e-02   2.7446268e-04   2.3800000e+00
   2.0110000e+03   1.1000000e+01   2.0000000e+01  -3.0980000e+02   1.4337000e+01   3.5843000e+01   2.2000000e-02   2.8603076e-04   2.5500000e+00
   2.0110000e+03   1.1000000e+01   2.0000000e+01  -3.2040000e+02   1.4110000e+01   3.5802000e+01   1.5000000e-02   2.8590673e-04   2.5500000e+00
   2.0110000e+03   1.1000000e+01   2.0000000e+01  -3.3050000e+02   1.3521000e+01   3.5709000e+01   2.2000000e-02   3.0872342e-04   2.6350000e+00
   2.0110000e+03   1.1000000e+01   2.0000000e+01  -3.4070000e+02   1.3158000e+01   3.5648000e+01   2.2000000e-02   3.0849002e-04   2.4650000e+00
   2.0110000e+03   1.1000000e+01   2.0000000e+01  -3.4980000e+02   1.2777000e+01   3.5590000e+01   2.2000000e-02   3.0822034e-04   2.6350000e+00
   2.0110000e+03   1.1000000e+01   2.0000000e+01  -3.6020000e+02   1.2350000e+01   3.5526000e+01   2.2000000e-02   2.8471514e-04   2.8050000e+00
   2.0110000e+03   1.1000000e+01   2.0000000e+01  -3.6970000e+02   1.2077000e+01   3.5484000e+01   2.9000000e-02   2.7284185e-04   2.6350000e+00
   2.0110000e+03   1.1000000e+01   2.0000000e+01  -3.8030000e+02   1.1846000e+01   3.5446000e+01   2.9000000e-02   2.7266619e-04   2.7200000e+00
   2.0110000e+03   1.1000000e+01   2.0000000e+01  -3.8970000e+02   1.1600000e+01   3.5409000e+01   2.2000000e-02   2.7246648e-04   2.7200000e+00
   2.0110000e+03   1.1000000e+01   2.0000000e+01  -4.0040000e+02   1.1261000e+01   3.5361000e+01   2.2000000e-02   2.3732476e-04   2.7200000e+00
   2.0110000e+03   1.1000000e+01   2.0000000e+01  -4.1060000e+02   1.1131000e+01   3.5342000e+01   2.2000000e-02   3.5314716e-04   2.7200000e+00
   2.0110000e+03   1.1000000e+01   2.0000000e+01  -4.1970000e+02   1.0941000e+01   3.5311000e+01   2.2000000e-02   3.5298776e-04   2.6350000e+00
   2.0110000e+03   1.1000000e+01   2.0000000e+01  -4.3060000e+02   1.0646000e+01   3.5271000e+01   5.1000000e-02   3.5271566e-04   2.8050000e+00
   2.0110000e+03   1.1000000e+01   2.0000000e+01  -4.4010000e+02   1.0486000e+01   3.5246000e+01   2.9000000e-02   2.5989592e-04   2.6350000e+00
   2.0110000e+03   1.1000000e+01   2.0000000e+01  -4.4980000e+02   1.0283000e+01   3.5220000e+01   2.2000000e-02   2.7129167e-04   2.7200000e+00
   2.0110000e+03   1.1000000e+01   2.0000000e+01  -4.5990000e+02   1.0076000e+01   3.5193000e+01   2.9000000e-02   2.7108756e-04   2.7200000e+00
   2.0110000e+03   1.1000000e+01   2.0000000e+01  -4.7010000e+02   9.9390000e+00   3.5177000e+01   2.9000000e-02   2.7094614e-04   2.6350000e+00
   2.0110000e+03   1.1000000e+01   2.0000000e+01  -4.7980000e+02   9.7570000e+00   3.5156000e+01   2.9000000e-02   2.2423899e-04   2.7200000e+00
   2.0110000e+03   1.1000000e+01   2.0000000e+01  -4.9040000e+02   9.5300000e+00   3.5123000e+01   1.5000000e-02   2.1241913e-04   2.6350000e+00
   2.0110000e+03   1.1000000e+01   2.0000000e+01  -5.0020000e+02   9.3950000e+00   3.5109000e+01   2.2000000e-02   2.3552739e-04   2.8900000e+00
   2.0110000e+03   1.1000000e+01   2.0000000e+01  -5.2070000e+02   8.9790000e+00   3.5056000e+01   2.2000000e-02   2.3507867e-04   2.8050000e+00
   2.0110000e+03   1.1000000e+01   2.0000000e+01  -5.4010000e+02   8.5310000e+00   3.5004000e+01   2.9000000e-02   2.3456653e-04   2.8050000e+00
   2.0110000e+03   1.1000000e+01   2.0000000e+01  -5.6060000e+02   8.3660000e+00   3.4993000e+01   2.9000000e-02   2.3435424e-04   2.7200000e+00
   2.0110000e+03   1.1000000e+01   2.0000000e+01  -5.8000000e+02   8.0200000e+00   3.4964000e+01   2.9000000e-02   1.9899224e-04   2.8050000e+00
   2.0110000e+03   1.1000000e+01   2.0000000e+01  -6.0040000e+02   7.7650000e+00   3.4948000e+01   3.7000000e-02   2.1031336e-04   2.8050000e+00
   2.0110000e+03   1.1000000e+01   2.0000000e+01  -6.2490000e+02   7.4880000e+00   3.4931000e+01   2.9000000e-02   2.0993244e-04   2.7200000e+00
   2.0110000e+03   1.1000000e+01   2.0000000e+01  -6.4990000e+02   7.2930000e+00   3.4920000e+01   3.7000000e-02   2.4450924e-04   2.9750000e+00
   2.0110000e+03   1.1000000e+01   2.0000000e+01  -6.7480000e+02   7.0150000e+00   3.4910000e+01   2.9000000e-02   2.4409774e-04   2.9750000e+00
   2.0110000e+03   1.1000000e+01   2.0000000e+01  -7.0000000e+02   6.7420000e+00   3.4902000e+01   4.4000000e-02   2.4368204e-04   2.9750000e+00
   2.0110000e+03   1.1000000e+01   2.0000000e+01  -7.2470000e+02   6.5740000e+00   3.4901000e+01   2.9000000e-02   2.2015515e-04   3.0600000e+00
   2.0110000e+03   1.1000000e+01   2.0000000e+01  -7.5030000e+02   6.3250000e+00   3.4899000e+01   2.9000000e-02   2.3141745e-04   2.9750000e+00
   2.0110000e+03   1.1000000e+01   2.0000000e+01  -7.7530000e+02   6.1490000e+00   3.4901000e+01   2.2000000e-02   2.3112119e-04   3.0600000e+00
   2.0110000e+03   1.1000000e+01   2.0000000e+01  -8.0020000e+02   5.9970000e+00   3.4903000e+01   2.9000000e-02   2.3086215e-04   3.0600000e+00
   2.0110000e+03   1.1000000e+01   2.0000000e+01  -8.2490000e+02   5.8530000e+00   3.4906000e+01   2.2000000e-02   2.3061192e-04   3.0600000e+00
   2.0110000e+03   1.1000000e+01   2.0000000e+01  -8.5040000e+02   5.7610000e+00   3.4907000e+01   2.2000000e-02   2.4204663e-04   3.0600000e+00
   2.0110000e+03   1.1000000e+01   2.0000000e+01  -8.7490000e+02   5.6750000e+00   3.4910000e+01   2.2000000e-02   2.4189246e-04   2.8900000e+00
   2.0110000e+03   1.1000000e+01   2.0000000e+01  -9.0000000e+02   5.5220000e+00   3.4913000e+01   2.9000000e-02   2.4162193e-04   2.9750000e+00
   2.0110000e+03   1.1000000e+01   2.0000000e+01  -9.2500000e+02   5.3740000e+00   3.4919000e+01   2.9000000e-02   2.2975698e-04   3.0600000e+00
   2.0110000e+03   1.1000000e+01   2.0000000e+01  -9.5070000e+02   5.3080000e+00   3.4920000e+01   1.5000000e-02   2.2963923e-04   3.1450000e+00
   2.0110000e+03   1.1000000e+01   2.0000000e+01  -9.7570000e+02   5.2220000e+00   3.4924000e+01   4.4000000e-02   2.2947860e-04   2.9750000e+00
   2.0110000e+03   1.1000000e+01   2.0000000e+01  -9.9780000e+02   5.1020000e+00   3.4928000e+01   2.2000000e-02   2.2925699e-04   3.0600000e+00
   2.0110000e+03   1.1000000e+01   2.0000000e+01  -1.0478000e+03   4.9520000e+00   3.4933000e+01   3.7000000e-02   2.2897785e-04   3.0600000e+00
   2.0110000e+03   1.1000000e+01   2.0000000e+01  -1.0975000e+03   4.7830000e+00   3.4941000e+01   2.2000000e-02   1.8213858e-04   3.1450000e+00
   2.0110000e+03   1.1000000e+01   2.0000000e+01  -1.1489000e+03   4.6190000e+00   3.4948000e+01   2.9000000e-02   1.9341747e-04   3.1450000e+00
   2.0110000e+03   1.1000000e+01   2.0000000e+01  -1.1986000e+03   4.5270000e+00   3.4952000e+01   3.7000000e-02   1.9323956e-04   3.0600000e+00
   2.0110000e+03   1.1000000e+01   2.0000000e+01  -1.2483000e+03   4.4490000e+00   3.4957000e+01   2.9000000e-02   1.9308409e-04   3.0600000e+00
   2.0110000e+03   1.1000000e+01   2.0000000e+01  -1.2984000e+03   4.4060000e+00   3.4959000e+01   2.2000000e-02   2.0466456e-04   3.1450000e+00
   2.0110000e+03   1.1000000e+01   2.0000000e+01  -1.3483000e+03   4.3740000e+00   3.4960000e+01   2.2000000e-02   2.0460300e-04   3.2300000e+00
   2.0110000e+03   1.1000000e+01   2.0000000e+01  -1.3982000e+03   4.3370000e+00   3.4963000e+01   3.7000000e-02   2.1612067e-04   3.1450000e+00
   2.0110000e+03   1.1000000e+01   2.0000000e+01  -1.4471000e+03   4.3310000e+00   3.4964000e+01   2.9000000e-02   2.1610711e-04   3.1450000e+00
   2.0110000e+03   1.1000000e+01   2.0000000e+01  -1.4972000e+03   4.3180000e+00   3.4963000e+01   2.9000000e-02   2.1608544e-04   3.0600000e+00
   2.0110000e+03   1.1000000e+01   2.5000000e+01  -1.0600000e+01   2.8024000e+01   3.5812000e+01   1.3900000e-01   3.6137465e-04   1.2750000e+00
   2.0110000e+03   1.1000000e+01   2.5000000e+01  -1.4800000e+01   2.8026000e+01   3.5812000e+01   1.2400000e-01   3.6137456e-04   1.2750000e+00
   2.0110000e+03   1.1000000e+01   2.5000000e+01  -1.9700000e+01   2.8035000e+01   3.5812000e+01   1.2400000e-01   3.4999406e-04   1.2750000e+00
   2.0110000e+03   1.1000000e+01   2.5000000e+01  -2.4500000e+01   2.8035000e+01   3.5812000e+01   1.3100000e-01   3.6137416e-04   1.2750000e+00
   2.0110000e+03   1.1000000e+01   2.5000000e+01  -3.0200000e+01   2.8037000e+01   3.5813000e+01   1.2400000e-01   3.6137194e-04   1.2750000e+00
   2.0110000e+03   1.1000000e+01   2.5000000e+01  -3.5200000e+01   2.8039000e+01   3.5812000e+01   1.4600000e-01   3.7346534e-04   1.3600000e+00
   2.0110000e+03   1.1000000e+01   2.5000000e+01  -4.0600000e+01   2.8043000e+01   3.5812000e+01   1.4600000e-01   3.7346516e-04   1.2750000e+00
   2.0110000e+03   1.1000000e+01   2.5000000e+01  -4.5600000e+01   2.8044000e+01   3.5812000e+01   1.3100000e-01   3.7346512e-04   1.2750000e+00
   2.0110000e+03   1.1000000e+01   2.5000000e+01  -5.0200000e+01   2.8037000e+01   3.5813000e+01   1.3900000e-01   3.4999184e-04   1.1900000e+00
   2.0110000e+03   1.1000000e+01   2.5000000e+01  -5.5900000e+01   2.8040000e+01   3.5824000e+01   1.4600000e-01   3.8481988e-04   1.3600000e+00
   2.0110000e+03   1.1000000e+01   2.5000000e+01  -6.0500000e+01   2.7844000e+01   3.6189000e+01   3.7200000e-01   4.6584750e-04   1.6150000e+00
   2.0110000e+03   1.1000000e+01   2.5000000e+01  -6.5300000e+01   2.7608000e+01   3.6226000e+01   4.6700000e-01   4.6577492e-04   1.7000000e+00
   2.0110000e+03   1.1000000e+01   2.5000000e+01  -6.8800000e+01   2.7454000e+01   3.6246000e+01   5.3300000e-01   4.6573438e-04   1.7000000e+00
   2.0110000e+03   1.1000000e+01   2.5000000e+01  -7.5600000e+01   2.7110000e+01   3.6292000e+01   1.0290000e+00   5.0048701e-04   1.7850000e+00
   2.0110000e+03   1.1000000e+01   2.5000000e+01  -8.0400000e+01   2.6747000e+01   3.6351000e+01   1.0880000e+00   5.5796385e-04   1.8700000e+00
   2.0110000e+03   1.1000000e+01   2.5000000e+01  -8.5800000e+01   2.6222000e+01   3.6444000e+01   9.5600000e-01   5.5773708e-04   2.0400000e+00
   2.0110000e+03   1.1000000e+01   2.5000000e+01  -9.0800000e+01   2.5834000e+01   3.6473000e+01   7.8800000e-01   5.5764167e-04   1.8700000e+00
   2.0110000e+03   1.1000000e+01   2.5000000e+01  -9.5700000e+01   2.5529000e+01   3.6564000e+01   6.5700000e-01   4.7633219e-04   1.8700000e+00
   2.0110000e+03   1.1000000e+01   2.5000000e+01  -9.8800000e+01   2.5182000e+01   3.6635000e+01   4.9600000e-01   4.6475582e-04   2.0400000e+00
   2.0110000e+03   1.1000000e+01   2.5000000e+01  -1.0540000e+02   2.4694000e+01   3.6741000e+01   3.2100000e-01   4.6445297e-04   2.1250000e+00
   2.0110000e+03   1.1000000e+01   2.5000000e+01  -1.1060000e+02   2.4252000e+01   3.6804000e+01   2.7000000e-01   3.2411667e-04   2.1250000e+00
   2.0110000e+03   1.1000000e+01   2.5000000e+01  -1.1520000e+02   2.3882000e+01   3.6816000e+01   2.4100000e-01   3.2400918e-04   2.1250000e+00
   2.0110000e+03   1.1000000e+01   2.5000000e+01  -1.2070000e+02   2.3394000e+01   3.6840000e+01   1.8300000e-01   3.2383559e-04   2.2950000e+00
   2.0110000e+03   1.1000000e+01   2.5000000e+01  -1.2570000e+02   2.2941000e+01   3.6885000e+01   1.1000000e-01   2.5412169e-04   2.1250000e+00
   2.0110000e+03   1.1000000e+01   2.5000000e+01  -1.3510000e+02   2.2083000e+01   3.6878000e+01   8.8000000e-02   2.5385266e-04   2.2100000e+00
   2.0110000e+03   1.1000000e+01   2.5000000e+01  -1.4060000e+02   2.1403000e+01   3.6855000e+01   5.8000000e-02   2.5363946e-04   2.2100000e+00
   2.0110000e+03   1.1000000e+01   2.5000000e+01  -1.4570000e+02   2.1124000e+01   3.6838000e+01   4.4000000e-02   2.3030047e-04   2.2100000e+00
   2.0110000e+03   1.1000000e+01   2.5000000e+01  -1.5010000e+02   2.0877000e+01   3.6815000e+01   3.7000000e-02   2.3024117e-04   2.1250000e+00
   2.0110000e+03   1.1000000e+01   2.5000000e+01  -1.5490000e+02   2.0517000e+01   3.6784000e+01   1.5000000e-02   2.3014160e-04   2.2100000e+00
   2.0110000e+03   1.1000000e+01   2.5000000e+01  -1.6020000e+02   2.0232000e+01   3.6745000e+01   1.5000000e-02   1.6031286e-04   2.2100000e+00
   2.0110000e+03   1.1000000e+01   2.5000000e+01  -1.6530000e+02   2.0056000e+01   3.6725000e+01   2.9000000e-02   1.8352571e-04   2.2100000e+00
   2.0110000e+03   1.1000000e+01   2.5000000e+01  -1.6960000e+02   1.9728000e+01   3.6690000e+01   1.5000000e-02   1.8343062e-04   2.1250000e+00
   2.0110000e+03   1.1000000e+01   2.5000000e+01  -1.7400000e+02   1.9641000e+01   3.6675000e+01   2.2000000e-02   1.8341637e-04   2.2950000e+00
   2.0110000e+03   1.1000000e+01   2.5000000e+01  -1.7830000e+02   1.9495000e+01   3.6656000e+01   2.2000000e-02   1.9504262e-04   2.1250000e+00
   2.0110000e+03   1.1000000e+01   2.5000000e+01  -1.8440000e+02   1.9229000e+01   3.6632000e+01   1.5000000e-02   1.9494597e-04   2.3800000e+00
   2.0110000e+03   1.1000000e+01   2.5000000e+01  -1.9050000e+02   1.9081000e+01   3.6617000e+01   1.5000000e-02   1.9489351e-04   2.4650000e+00
   2.0110000e+03   1.1000000e+01   2.5000000e+01  -1.9530000e+02   1.8982000e+01   3.6603000e+01   2.2000000e-02   1.8320147e-04   2.4650000e+00
   2.0110000e+03   1.1000000e+01   2.5000000e+01  -2.0010000e+02   1.8832000e+01   3.6582000e+01   1.5000000e-02   1.8315810e-04   2.3800000e+00
   2.0110000e+03   1.1000000e+01   2.5000000e+01  -2.1000000e+02   1.8589000e+01   3.6546000e+01   2.2000000e-02   1.8308868e-04   2.5500000e+00
   2.0110000e+03   1.1000000e+01   2.5000000e+01  -2.2050000e+02   1.8150000e+01   3.6480000e+01   7.0000000e-03   1.8295456e-04   2.5500000e+00
   2.0110000e+03   1.1000000e+01   2.5000000e+01  -2.3060000e+02   1.7853000e+01   3.6457000e+01   7.0000000e-03   1.8280895e-04   2.4650000e+00
   2.0110000e+03   1.1000000e+01   2.5000000e+01  -2.4040000e+02   1.7535000e+01   3.6401000e+01   1.5000000e-02   1.7112045e-04   2.3800000e+00
   2.0110000e+03   1.1000000e+01   2.5000000e+01  -2.4990000e+02   1.7299000e+01   3.6363000e+01   2.2000000e-02   1.8263093e-04   2.3800000e+00
   2.0110000e+03   1.1000000e+01   2.5000000e+01  -2.6040000e+02   1.7045000e+01   3.6320000e+01   2.2000000e-02   1.9420624e-04   2.5500000e+00
   2.0110000e+03   1.1000000e+01   2.5000000e+01  -2.7050000e+02   1.6757000e+01   3.6269000e+01   1.5000000e-02   1.9410419e-04   2.3800000e+00
   2.0110000e+03   1.1000000e+01   2.5000000e+01  -2.8000000e+02   1.6513000e+01   3.6222000e+01   7.0000000e-03   2.2887286e-04   2.2950000e+00
   2.0110000e+03   1.1000000e+01   2.5000000e+01  -2.8960000e+02   1.6198000e+01   3.6162000e+01   7.0000000e-03   2.2875793e-04   2.2950000e+00
   2.0110000e+03   1.1000000e+01   2.5000000e+01  -2.9990000e+02   1.5644000e+01   3.6064000e+01   2.2000000e-02   2.8670230e-04   2.5500000e+00
   2.0110000e+03   1.1000000e+01   2.5000000e+01  -3.0980000e+02   1.5134000e+01   3.5969000e+01   1.5000000e-02   2.8647503e-04   2.5500000e+00
   2.0110000e+03   1.1000000e+01   2.5000000e+01  -3.1960000e+02   1.4652000e+01   3.5890000e+01   1.5000000e-02   2.8621838e-04   2.5500000e+00
   2.0110000e+03   1.1000000e+01   2.5000000e+01  -3.3060000e+02   1.4175000e+01   3.5814000e+01   2.2000000e-02   2.7427746e-04   2.6350000e+00
   2.0110000e+03   1.1000000e+01   2.5000000e+01  -3.4030000e+02   1.3830000e+01   3.5758000e+01   7.0000000e-03   2.7406899e-04   2.5500000e+00
   2.0110000e+03   1.1000000e+01   2.5000000e+01  -3.5020000e+02   1.3309000e+01   3.5670000e+01   2.2000000e-02   2.5048628e-04   2.5500000e+00
   2.0110000e+03   1.1000000e+01   2.5000000e+01  -3.6040000e+02   1.3002000e+01   3.5623000e+01   2.2000000e-02   2.0375797e-04   2.7200000e+00
   2.0110000e+03   1.1000000e+01   2.5000000e+01  -3.7060000e+02   1.2775000e+01   3.5585000e+01   2.2000000e-02   2.3852636e-04   2.5500000e+00
   2.0110000e+03   1.1000000e+01   2.5000000e+01  -3.7960000e+02   1.2261000e+01   3.5512000e+01   3.7000000e-02   2.6139037e-04   2.7200000e+00
   2.0110000e+03   1.1000000e+01   2.5000000e+01  -3.9000000e+02   1.1970000e+01   3.5469000e+01   2.9000000e-02   2.6116162e-04   2.7200000e+00
   2.0110000e+03   1.1000000e+01   2.5000000e+01  -4.0020000e+02   1.1743000e+01   3.5435000e+01   1.5000000e-02   2.6097945e-04   2.7200000e+00
   2.0110000e+03   1.1000000e+01   2.5000000e+01  -4.0990000e+02   1.1358000e+01   3.5380000e+01   2.2000000e-02   2.4899019e-04   2.6350000e+00
   2.0110000e+03   1.1000000e+01   2.5000000e+01  -4.2000000e+02   1.1213000e+01   3.5359000e+01   2.2000000e-02   2.4886541e-04   2.6350000e+00
   2.0110000e+03   1.1000000e+01   2.5000000e+01  -4.3020000e+02   1.1006000e+01   3.5328000e+01   2.9000000e-02   2.2542853e-04   2.7200000e+00
   2.0110000e+03   1.1000000e+01   2.5000000e+01  -4.3980000e+02   1.0790000e+01   3.5297000e+01   2.2000000e-02   2.4849317e-04   2.7200000e+00
   2.0110000e+03   1.1000000e+01   2.5000000e+01  -4.5030000e+02   1.0573000e+01   3.5266000e+01   2.2000000e-02   2.7155267e-04   2.7200000e+00
   2.0110000e+03   1.1000000e+01   2.5000000e+01  -4.5980000e+02   1.0244000e+01   3.5216000e+01   2.2000000e-02   2.9472245e-04   2.6350000e+00
   2.0110000e+03   1.1000000e+01   2.5000000e+01  -4.7060000e+02   1.0020000e+01   3.5186000e+01   3.7000000e-02   2.9450248e-04   2.4650000e+00
   2.0110000e+03   1.1000000e+01   2.5000000e+01  -4.8020000e+02   9.7280000e+00   3.5144000e+01   2.9000000e-02   2.9421603e-04   2.6350000e+00
   2.0110000e+03   1.1000000e+01   2.5000000e+01  -4.9070000e+02   9.6420000e+00   3.5132000e+01   2.2000000e-02   2.7065795e-04   2.7200000e+00
   2.0110000e+03   1.1000000e+01   2.5000000e+01  -5.0070000e+02   9.4150000e+00   3.5110000e+01   2.2000000e-02   2.7040376e-04   2.7200000e+00
   2.0110000e+03   1.1000000e+01   2.5000000e+01  -5.2030000e+02   9.1800000e+00   3.5084000e+01   3.7000000e-02   2.5854987e-04   2.7200000e+00
   2.0110000e+03   1.1000000e+01   2.5000000e+01  -5.4020000e+02   8.8890000e+00   3.5047000e+01   2.2000000e-02   2.5823191e-04   2.7200000e+00
   2.0110000e+03   1.1000000e+01   2.5000000e+01  -5.5970000e+02   8.5870000e+00   3.5018000e+01   3.7000000e-02   2.5787201e-04   2.8050000e+00
   2.0110000e+03   1.1000000e+01   2.5000000e+01  -5.7960000e+02   8.3370000e+00   3.4996000e+01   2.9000000e-02   2.3430506e-04   2.8050000e+00
   2.0110000e+03   1.1000000e+01   2.5000000e+01  -5.9980000e+02   8.0460000e+00   3.4967000e+01   2.2000000e-02   2.3394640e-04   2.9750000e+00
   2.0110000e+03   1.1000000e+01   2.5000000e+01  -6.2520000e+02   7.7550000e+00   3.4950000e+01   2.9000000e-02   2.3355164e-04   2.8900000e+00
   2.0110000e+03   1.1000000e+01   2.5000000e+01  -6.5000000e+02   7.2800000e+00   3.4918000e+01   3.7000000e-02   2.3290032e-04   2.8050000e+00
   2.0110000e+03   1.1000000e+01   2.5000000e+01  -6.7540000e+02   7.0070000e+00   3.4911000e+01   2.2000000e-02   2.0923115e-04   2.8900000e+00
   2.0110000e+03   1.1000000e+01   2.5000000e+01  -6.9970000e+02   6.7930000e+00   3.4904000e+01   2.2000000e-02   2.3216556e-04   2.8900000e+00
   2.0110000e+03   1.1000000e+01   2.5000000e+01  -7.2550000e+02   6.6190000e+00   3.4900000e+01   2.9000000e-02   2.3189506e-04   3.0600000e+00
   2.0110000e+03   1.1000000e+01   2.5000000e+01  -7.5050000e+02   6.4380000e+00   3.4898000e+01   2.2000000e-02   2.3160535e-04   2.9750000e+00
   2.0110000e+03   1.1000000e+01   2.5000000e+01  -7.7480000e+02   6.1920000e+00   3.4900000e+01   3.7000000e-02   2.4278857e-04   2.9750000e+00
   2.0110000e+03   1.1000000e+01   2.5000000e+01  -8.0010000e+02   5.9730000e+00   3.4903000e+01   2.9000000e-02   2.4241527e-04   2.9750000e+00
   2.0110000e+03   1.1000000e+01   2.5000000e+01  -8.2480000e+02   5.8440000e+00   3.4905000e+01   2.9000000e-02   2.4219255e-04   3.0600000e+00
   2.0110000e+03   1.1000000e+01   2.5000000e+01  -8.5060000e+02   5.7450000e+00   3.4908000e+01   3.7000000e-02   2.1875886e-04   3.0600000e+00
   2.0110000e+03   1.1000000e+01   2.5000000e+01  -8.7530000e+02   5.6470000e+00   3.4909000e+01   4.4000000e-02   2.1858878e-04   2.9750000e+00
   2.0110000e+03   1.1000000e+01   2.5000000e+01  -8.9990000e+02   5.4860000e+00   3.4915000e+01   3.7000000e-02   2.1829671e-04   3.1450000e+00
   2.0110000e+03   1.1000000e+01   2.5000000e+01  -9.2460000e+02   5.3710000e+00   3.4919000e+01   2.9000000e-02   2.1808714e-04   3.1450000e+00
   2.0110000e+03   1.1000000e+01   2.5000000e+01  -9.5020000e+02   5.2600000e+00   3.4923000e+01   2.9000000e-02   2.2954781e-04   2.9750000e+00
   2.0110000e+03   1.1000000e+01   2.5000000e+01  -9.7550000e+02   5.1630000e+00   3.4926000e+01   2.9000000e-02   2.2936975e-04   2.8900000e+00
   2.0110000e+03   1.1000000e+01   2.5000000e+01  -9.9860000e+02   5.0550000e+00   3.4930000e+01   3.7000000e-02   2.2916873e-04   3.1450000e+00
   2.0110000e+03   1.1000000e+01   2.5000000e+01  -1.0481000e+03   4.8570000e+00   3.4937000e+01   2.9000000e-02   2.2879781e-04   3.2300000e+00
   2.0110000e+03   1.1000000e+01   2.5000000e+01  -1.0984000e+03   4.7140000e+00   3.4944000e+01   4.4000000e-02   2.2852262e-04   3.1450000e+00
   2.0110000e+03   1.1000000e+01   2.5000000e+01  -1.1485000e+03   4.5870000e+00   3.4949000e+01   2.9000000e-02   2.1661474e-04   3.1450000e+00
   2.0110000e+03   1.1000000e+01   2.5000000e+01  -1.1977000e+03   4.5230000e+00   3.4953000e+01   3.7000000e-02   2.1648789e-04   3.0600000e+00
   2.0110000e+03   1.1000000e+01   2.5000000e+01  -1.2485000e+03   4.4710000e+00   3.4955000e+01   2.9000000e-02   1.6987136e-04   3.3150000e+00
   2.0110000e+03   1.1000000e+01   2.5000000e+01  -1.2988000e+03   4.4360000e+00   3.4957000e+01   3.7000000e-02   1.9306015e-04   3.1450000e+00
   2.0110000e+03   1.1000000e+01   2.5000000e+01  -1.3481000e+03   4.3690000e+00   3.4961000e+01   2.9000000e-02   2.0459131e-04   3.0600000e+00
   2.0110000e+03   1.1000000e+01   2.5000000e+01  -1.3982000e+03   4.3470000e+00   3.4963000e+01   2.9000000e-02   2.0454571e-04   3.1450000e+00
   2.0110000e+03   1.1000000e+01   2.5000000e+01  -1.4477000e+03   4.3260000e+00   3.4964000e+01   2.9000000e-02   2.0450436e-04   3.2300000e+00
   2.0110000e+03   1.1000000e+01   2.5000000e+01  -1.4969000e+03   4.3090000e+00   3.4965000e+01   3.7000000e-02   2.0447038e-04   3.0600000e+00
   2.0110000e+03   1.1000000e+01   2.5000000e+01  -1.5088000e+03   4.3060000e+00   3.4965000e+01   2.9000000e-02   2.5098099e-04   3.0600000e+00
   2.0110000e+03   1.2000000e+01   1.0000000e+00  -1.0000000e+01   2.7596000e+01   3.5843000e+01   1.9000000e-01   3.8479319e-04   1.3600000e+00
   2.0110000e+03   1.2000000e+01   1.0000000e+00  -1.4800000e+01   2.7608000e+01   3.5843000e+01   2.1200000e-01   3.8479298e-04   1.3600000e+00
   2.0110000e+03   1.2000000e+01   1.0000000e+00  -1.9800000e+01   2.7607000e+01   3.5843000e+01   1.9700000e-01   4.1964457e-04   1.3600000e+00
   2.0110000e+03   1.2000000e+01   1.0000000e+00  -2.5100000e+01   2.7607000e+01   3.5843000e+01   1.7500000e-01   4.1964457e-04   1.1900000e+00
   2.0110000e+03   1.2000000e+01   1.0000000e+00  -3.0700000e+01   2.7606000e+01   3.5843000e+01   1.9700000e-01   4.1964459e-04   1.1900000e+00
   2.0110000e+03   1.2000000e+01   1.0000000e+00  -3.5400000e+01   2.7602000e+01   3.5844000e+01   2.0400000e-01   3.9688232e-04   1.2750000e+00
   2.0110000e+03   1.2000000e+01   1.0000000e+00  -4.0400000e+01   2.7605000e+01   3.5844000e+01   1.9700000e-01   4.0826237e-04   1.4450000e+00
   2.0110000e+03   1.2000000e+01   1.0000000e+00  -4.5200000e+01   2.7607000e+01   3.5845000e+01   1.8300000e-01   4.0826021e-04   1.3600000e+00
   2.0110000e+03   1.2000000e+01   1.0000000e+00  -5.0400000e+01   2.7608000e+01   3.5845000e+01   2.1900000e-01   4.0826020e-04   1.2750000e+00
   2.0110000e+03   1.2000000e+01   1.0000000e+00  -5.5300000e+01   2.7617000e+01   3.5845000e+01   1.9000000e-01   4.0826004e-04   1.3600000e+00
   2.0110000e+03   1.2000000e+01   1.0000000e+00  -6.0300000e+01   2.7616000e+01   3.5845000e+01   2.1200000e-01   3.8478859e-04   1.1900000e+00
   2.0110000e+03   1.2000000e+01   1.0000000e+00  -6.5200000e+01   2.7618000e+01   3.5845000e+01   1.9700000e-01   4.1964013e-04   1.4450000e+00
   2.0110000e+03   1.2000000e+01   1.0000000e+00  -7.0500000e+01   2.7620000e+01   3.5844000e+01   2.1900000e-01   4.1964222e-04   1.3600000e+00
   2.0110000e+03   1.2000000e+01   1.0000000e+00  -7.5500000e+01   2.7625000e+01   3.5890000e+01   3.0700000e-01   4.8924746e-04   1.4450000e+00
   2.0110000e+03   1.2000000e+01   1.0000000e+00  -8.0300000e+01   2.6959000e+01   3.6282000e+01   8.6100000e-01   4.8841364e-04   1.8700000e+00
   2.0110000e+03   1.2000000e+01   1.0000000e+00  -8.5800000e+01   2.6471000e+01   3.6399000e+01   8.9800000e-01   5.1161712e-04   1.9550000e+00
   2.0110000e+03   1.2000000e+01   1.0000000e+00  -9.0400000e+01   2.5702000e+01   3.6534000e+01   6.5700000e-01   5.1126717e-04   1.9550000e+00
   2.0110000e+03   1.2000000e+01   1.0000000e+00  -9.5400000e+01   2.5422000e+01   3.6581000e+01   6.7200000e-01   5.1113445e-04   1.9550000e+00
   2.0110000e+03   1.2000000e+01   1.0000000e+00  -1.0080000e+02   2.4974000e+01   3.6625000e+01   5.4800000e-01   3.5947930e-04   2.1250000e+00
   2.0110000e+03   1.2000000e+01   1.0000000e+00  -1.0560000e+02   2.4589000e+01   3.6743000e+01   3.7200000e-01   4.0610656e-04   2.1250000e+00
   2.0110000e+03   1.2000000e+01   1.0000000e+00  -1.1040000e+02   2.4110000e+01   3.6818000e+01   2.4100000e-01   4.0585120e-04   2.2100000e+00
   2.0110000e+03   1.2000000e+01   1.0000000e+00  -1.1500000e+02   2.3548000e+01   3.6867000e+01   1.9000000e-01   4.0561360e-04   2.0400000e+00
   2.0110000e+03   1.2000000e+01   1.0000000e+00  -1.1980000e+02   2.2889000e+01   3.6895000e+01   1.3100000e-01   3.2357457e-04   2.1250000e+00
   2.0110000e+03   1.2000000e+01   1.0000000e+00  -1.2390000e+02   2.2625000e+01   3.6899000e+01   1.0200000e-01   3.1210320e-04   2.1250000e+00
   2.0110000e+03   1.2000000e+01   1.0000000e+00  -1.3440000e+02   2.2272000e+01   3.6898000e+01   9.5000000e-02   2.3061917e-04   2.2100000e+00
   2.0110000e+03   1.2000000e+01   1.0000000e+00  -1.4030000e+02   2.2197000e+01   3.6896000e+01   8.0000000e-02   1.4922936e-04   2.2100000e+00
   2.0110000e+03   1.2000000e+01   1.0000000e+00  -1.4510000e+02   2.2092000e+01   3.6893000e+01   7.3000000e-02   1.8404982e-04   2.1250000e+00
   2.0110000e+03   1.2000000e+01   1.0000000e+00  -1.5060000e+02   2.1977000e+01   3.6888000e+01   5.8000000e-02   1.8401849e-04   2.1250000e+00
   2.0110000e+03   1.2000000e+01   1.0000000e+00  -1.5550000e+02   2.1733000e+01   3.6871000e+01   5.1000000e-02   1.8396248e-04   2.2950000e+00
   2.0110000e+03   1.2000000e+01   1.0000000e+00  -1.6040000e+02   2.1411000e+01   3.6843000e+01   5.8000000e-02   2.0715208e-04   2.2950000e+00
   2.0110000e+03   1.2000000e+01   1.0000000e+00  -1.6560000e+02   2.0803000e+01   3.6796000e+01   5.1000000e-02   2.0699029e-04   2.2100000e+00
   2.0110000e+03   1.2000000e+01   1.0000000e+00  -1.7020000e+02   2.0606000e+01   3.6781000e+01   3.7000000e-02   2.0693175e-04   2.2950000e+00
   2.0110000e+03   1.2000000e+01   1.0000000e+00  -1.7490000e+02   2.0409000e+01   3.6774000e+01   4.4000000e-02   2.0685333e-04   2.1250000e+00
   2.0110000e+03   1.2000000e+01   1.0000000e+00  -1.7890000e+02   2.0131000e+01   3.6750000e+01   1.5000000e-02   2.1843270e-04   2.2950000e+00
   2.0110000e+03   1.2000000e+01   1.0000000e+00  -1.8460000e+02   1.9831000e+01   3.6701000e+01   1.5000000e-02   2.1838399e-04   2.1250000e+00
   2.0110000e+03   1.2000000e+01   1.0000000e+00  -1.9010000e+02   1.9403000e+01   3.6648000e+01   1.5000000e-02   2.1826722e-04   2.5500000e+00
   2.0110000e+03   1.2000000e+01   1.0000000e+00  -1.9550000e+02   1.9038000e+01   3.6611000e+01   2.2000000e-02   1.9488151e-04   2.4650000e+00
   2.0110000e+03   1.2000000e+01   1.0000000e+00  -2.0040000e+02   1.8774000e+01   3.6595000e+01   1.5000000e-02   1.9475996e-04   2.3800000e+00
   2.0110000e+03   1.2000000e+01   1.0000000e+00  -2.1030000e+02   1.8582000e+01   3.6571000e+01   1.5000000e-02   1.4817883e-04   2.3800000e+00
   2.0110000e+03   1.2000000e+01   1.0000000e+00  -2.2010000e+02   1.8265000e+01   3.6522000e+01   7.0000000e-03   1.7134410e-04   2.4650000e+00
   2.0110000e+03   1.2000000e+01   1.0000000e+00  -2.3030000e+02   1.7957000e+01   3.6477000e+01   7.0000000e-03   1.7124131e-04   2.3800000e+00
   2.0110000e+03   1.2000000e+01   1.0000000e+00  -2.4020000e+02   1.7896000e+01   3.6466000e+01   7.0000000e-03   1.7122467e-04   2.4650000e+00
   2.0110000e+03   1.2000000e+01   1.0000000e+00  -2.5070000e+02   1.7571000e+01   3.6410000e+01   7.0000000e-03   1.7112579e-04   2.4650000e+00
   2.0110000e+03   1.2000000e+01   1.0000000e+00  -2.6020000e+02   1.7243000e+01   3.6355000e+01   7.0000000e-03   1.5935033e-04   2.4650000e+00
   2.0110000e+03   1.2000000e+01   1.0000000e+00  -2.7060000e+02   1.6892000e+01   3.6285000e+01   1.5000000e-02   2.1742814e-04   2.4650000e+00
   2.0110000e+03   1.2000000e+01   1.0000000e+00  -2.8000000e+02   1.6280000e+01   3.6182000e+01   1.5000000e-02   2.2877893e-04   2.2950000e+00
   2.0110000e+03   1.2000000e+01   1.0000000e+00  -2.9070000e+02   1.5997000e+01   3.6124000e+01   2.2000000e-02   2.6360286e-04   2.5500000e+00
   2.0110000e+03   1.2000000e+01   1.0000000e+00  -2.9990000e+02   1.5217000e+01   3.5984000e+01   3.7000000e-02   2.6325627e-04   2.4650000e+00
   2.0110000e+03   1.2000000e+01   1.0000000e+00  -3.1050000e+02   1.4638000e+01   3.5889000e+01   1.5000000e-02   2.6294969e-04   2.4650000e+00
   2.0110000e+03   1.2000000e+01   1.0000000e+00  -3.2050000e+02   1.4115000e+01   3.5803000e+01   1.5000000e-02   2.1613502e-04   2.6350000e+00
   2.0110000e+03   1.2000000e+01   1.0000000e+00  -3.2970000e+02   1.3636000e+01   3.5726000e+01   1.5000000e-02   2.5069077e-04   2.6350000e+00
   2.0110000e+03   1.2000000e+01   1.0000000e+00  -3.4000000e+02   1.3074000e+01   3.5635000e+01   2.2000000e-02   2.5032237e-04   2.7200000e+00
   2.0110000e+03   1.2000000e+01   1.0000000e+00  -3.5040000e+02   1.2597000e+01   3.5562000e+01   1.5000000e-02   3.0809028e-04   2.7200000e+00
   2.0110000e+03   1.2000000e+01   1.0000000e+00  -3.5980000e+02   1.2168000e+01   3.5496000e+01   2.9000000e-02   3.0776819e-04   2.7200000e+00
   2.0110000e+03   1.2000000e+01   1.0000000e+00  -3.7030000e+02   1.1996000e+01   3.5472000e+01   2.9000000e-02   3.0762931e-04   2.6350000e+00
   2.0110000e+03   1.2000000e+01   1.0000000e+00  -3.7970000e+02   1.1920000e+01   3.5460000e+01   7.0000000e-03   3.3104181e-04   2.6350000e+00
   2.0110000e+03   1.2000000e+01   1.0000000e+00  -3.9050000e+02   1.1776000e+01   3.5439000e+01   1.5000000e-02   3.4230497e-04   2.6350000e+00
   2.0110000e+03   1.2000000e+01   1.0000000e+00  -4.0060000e+02   1.1656000e+01   3.5423000e+01   2.2000000e-02   4.2399731e-04   2.7200000e+00
   2.0110000e+03   1.2000000e+01   1.0000000e+00  -4.1000000e+02   1.1499000e+01   3.5399000e+01   3.7000000e-02   4.7010053e-04   2.5500000e+00
   2.0110000e+03   1.2000000e+01   1.0000000e+00  -4.1990000e+02   1.1426000e+01   3.5388000e+01   2.9000000e-02   4.7003975e-04   2.6350000e+00
   2.0110000e+03   1.2000000e+01   1.0000000e+00  -4.3070000e+02   1.1354000e+01   3.5377000e+01   2.9000000e-02   4.6997973e-04   2.8050000e+00
   2.0110000e+03   1.2000000e+01   1.0000000e+00  -4.4020000e+02   1.1260000e+01   3.5363000e+01   2.2000000e-02   4.4642842e-04   2.6350000e+00
   2.0110000e+03   1.2000000e+01   1.0000000e+00  -4.5060000e+02   1.1193000e+01   3.5352000e+01   2.2000000e-02   3.6529017e-04   2.6350000e+00
   2.0110000e+03   1.2000000e+01   1.0000000e+00  -4.6030000e+02   1.1056000e+01   3.5329000e+01   2.9000000e-02   3.4170624e-04   2.7200000e+00
   2.0110000e+03   1.2000000e+01   1.0000000e+00  -4.7050000e+02   1.0780000e+01   3.5290000e+01   2.9000000e-02   3.3007804e-04   2.5500000e+00
   2.0110000e+03   1.2000000e+01   1.0000000e+00  -4.8060000e+02   1.0392000e+01   3.5233000e+01   2.2000000e-02   2.7140049e-04   2.6350000e+00
   2.0110000e+03   1.2000000e+01   1.0000000e+00  -4.9070000e+02   1.0039000e+01   3.5187000e+01   2.9000000e-02   2.4779532e-04   2.7200000e+00
   2.0110000e+03   1.2000000e+01   1.0000000e+00  -5.0000000e+02   9.8080000e+00   3.5161000e+01   2.2000000e-02   2.4755293e-04   2.7200000e+00
   2.0110000e+03   1.2000000e+01   1.0000000e+00  -5.1990000e+02   9.5270000e+00   3.5126000e+01   2.2000000e-02   2.3566620e-04   2.8050000e+00
   2.0110000e+03   1.2000000e+01   1.0000000e+00  -5.4030000e+02   9.0650000e+00   3.5070000e+01   2.9000000e-02   2.2350095e-04   2.6350000e+00
   2.0110000e+03   1.2000000e+01   1.0000000e+00  -5.6070000e+02   8.7970000e+00   3.5040000e+01   2.2000000e-02   2.2319615e-04   2.8050000e+00
   2.0110000e+03   1.2000000e+01   1.0000000e+00  -5.8040000e+02   8.4680000e+00   3.5006000e+01   2.2000000e-02   2.2280659e-04   2.6350000e+00
   2.0110000e+03   1.2000000e+01   1.0000000e+00  -6.0070000e+02   8.2530000e+00   3.4981000e+01   2.9000000e-02   2.2255331e-04   2.8050000e+00
   2.0110000e+03   1.2000000e+01   1.0000000e+00  -6.2540000e+02   7.8250000e+00   3.4952000e+01   3.7000000e-02   2.2198765e-04   2.8900000e+00
   2.0110000e+03   1.2000000e+01   1.0000000e+00  -6.5000000e+02   7.4620000e+00   3.4924000e+01   2.9000000e-02   2.2150262e-04   2.8900000e+00
   2.0110000e+03   1.2000000e+01   1.0000000e+00  -6.7530000e+02   7.3040000e+00   3.4918000e+01   2.9000000e-02   2.5619567e-04   2.8900000e+00
   2.0110000e+03   1.2000000e+01   1.0000000e+00  -6.9980000e+02   6.9840000e+00   3.4907000e+01   2.9000000e-02   2.5572049e-04   2.9750000e+00
   2.0110000e+03   1.2000000e+01   1.0000000e+00  -7.2500000e+02   6.7720000e+00   3.4902000e+01   2.9000000e-02   2.5539478e-04   2.8900000e+00
   2.0110000e+03   1.2000000e+01   1.0000000e+00  -7.5060000e+02   6.5760000e+00   3.4901000e+01   1.5000000e-02   2.0856491e-04   2.8900000e+00
   2.0110000e+03   1.2000000e+01   1.0000000e+00  -7.7480000e+02   6.3400000e+00   3.4900000e+01   3.7000000e-02   2.1977515e-04   2.9750000e+00
   2.0110000e+03   1.2000000e+01   1.0000000e+00  -8.0050000e+02   6.0900000e+00   3.4901000e+01   3.7000000e-02   2.3102278e-04   2.9750000e+00
   2.0110000e+03   1.2000000e+01   1.0000000e+00  -8.2490000e+02   5.9130000e+00   3.4904000e+01   2.9000000e-02   2.3071824e-04   2.9750000e+00
   2.0110000e+03   1.2000000e+01   1.0000000e+00  -8.5050000e+02   5.8070000e+00   3.4907000e+01   2.9000000e-02   2.3053144e-04   2.9750000e+00
   2.0110000e+03   1.2000000e+01   1.0000000e+00  -8.7530000e+02   5.6740000e+00   3.4909000e+01   2.9000000e-02   2.3029968e-04   3.0600000e+00
   2.0110000e+03   1.2000000e+01   1.0000000e+00  -8.9970000e+02   5.5360000e+00   3.4914000e+01   2.2000000e-02   2.3005023e-04   2.9750000e+00
   2.0110000e+03   1.2000000e+01   1.0000000e+00  -9.2520000e+02   5.4480000e+00   3.4916000e+01   1.5000000e-02   2.1822839e-04   3.1450000e+00
   2.0110000e+03   1.2000000e+01   1.0000000e+00  -9.4990000e+02   5.3710000e+00   3.4919000e+01   2.2000000e-02   2.0649365e-04   3.1450000e+00
   2.0110000e+03   1.2000000e+01   1.0000000e+00  -9.7480000e+02   5.2830000e+00   3.4922000e+01   4.4000000e-02   2.4118407e-04   3.0600000e+00
   2.0110000e+03   1.2000000e+01   1.0000000e+00  -9.9800000e+02   5.2390000e+00   3.4923000e+01   3.7000000e-02   2.4110440e-04   3.0600000e+00
   2.0110000e+03   1.2000000e+01   1.0000000e+00  -1.0478000e+03   4.9770000e+00   3.4933000e+01   2.9000000e-02   2.4061600e-04   3.0600000e+00
   2.0110000e+03   1.2000000e+01   1.0000000e+00  -1.0982000e+03   4.8170000e+00   3.4939000e+01   2.2000000e-02   2.2872095e-04   3.1450000e+00
   2.0110000e+03   1.2000000e+01   1.0000000e+00  -1.1485000e+03   4.6930000e+00   3.4945000e+01   3.7000000e-02   2.2848209e-04   3.1450000e+00
   2.0110000e+03   1.2000000e+01   1.0000000e+00  -1.1980000e+03   4.5780000e+00   3.4951000e+01   4.4000000e-02   2.2825804e-04   3.0600000e+00
   2.0110000e+03   1.2000000e+01   1.0000000e+00  -1.2479000e+03   4.4770000e+00   3.4955000e+01   2.9000000e-02   2.2806318e-04   3.1450000e+00
   2.0110000e+03   1.2000000e+01   1.0000000e+00  -1.2966000e+03   4.4210000e+00   3.4958000e+01   2.2000000e-02   2.1628815e-04   3.1450000e+00
   2.0110000e+03   1.2000000e+01   1.0000000e+00  -1.3482000e+03   4.3700000e+00   3.4962000e+01   2.9000000e-02   2.1618421e-04   3.1450000e+00
   2.0110000e+03   1.2000000e+01   1.0000000e+00  -1.3981000e+03   4.3450000e+00   3.4964000e+01   2.2000000e-02   2.1613305e-04   3.0600000e+00
   2.0110000e+03   1.2000000e+01   1.0000000e+00  -1.4475000e+03   4.3230000e+00   3.4965000e+01   3.7000000e-02   2.0449635e-04   3.1450000e+00
   2.0110000e+03   1.2000000e+01   1.0000000e+00  -1.4996000e+03   4.3120000e+00   3.4966000e+01   2.9000000e-02   1.9280890e-04   3.0600000e+00
   2.0110000e+03   1.2000000e+01   6.0000000e+00  -1.0200000e+01   2.6771000e+01   3.5940000e+01   2.7000000e-01   3.7319828e-04   1.5300000e+00
   2.0110000e+03   1.2000000e+01   6.0000000e+00  -1.4800000e+01   2.6766000e+01   3.5941000e+01   2.7700000e-01   3.7319597e-04   1.4450000e+00
   2.0110000e+03   1.2000000e+01   6.0000000e+00  -1.9600000e+01   2.6775000e+01   3.5940000e+01   2.7000000e-01   3.9666990e-04   1.2750000e+00
   2.0110000e+03   1.2000000e+01   6.0000000e+00  -2.5100000e+01   2.6778000e+01   3.5940000e+01   2.7700000e-01   4.1943022e-04   1.5300000e+00
   2.0110000e+03   1.2000000e+01   6.0000000e+00  -2.9600000e+01   2.6779000e+01   3.5940000e+01   2.7000000e-01   4.1943025e-04   1.4450000e+00
   2.0110000e+03   1.2000000e+01   6.0000000e+00  -3.5600000e+01   2.6781000e+01   3.5941000e+01   2.7700000e-01   4.1942820e-04   1.4450000e+00
   2.0110000e+03   1.2000000e+01   6.0000000e+00  -4.0100000e+01   2.6782000e+01   3.5941000e+01   3.0700000e-01   3.7319656e-04   1.4450000e+00
   2.0110000e+03   1.2000000e+01   6.0000000e+00  -4.4800000e+01   2.6783000e+01   3.5941000e+01   3.0700000e-01   3.8457670e-04   1.3600000e+00
   2.0110000e+03   1.2000000e+01   6.0000000e+00  -5.0300000e+01   2.6781000e+01   3.5941000e+01   3.2100000e-01   3.8457663e-04   1.3600000e+00
   2.0110000e+03   1.2000000e+01   6.0000000e+00  -5.5400000e+01   2.6782000e+01   3.5941000e+01   2.9200000e-01   4.0804813e-04   1.4450000e+00
   2.0110000e+03   1.2000000e+01   6.0000000e+00  -6.0200000e+01   2.6784000e+01   3.5941000e+01   2.6300000e-01   4.0804821e-04   1.5300000e+00
   2.0110000e+03   1.2000000e+01   6.0000000e+00  -6.5700000e+01   2.6783000e+01   3.5940000e+01   2.8500000e-01   4.3152176e-04   1.5300000e+00
   2.0110000e+03   1.2000000e+01   6.0000000e+00  -7.0200000e+01   2.6713000e+01   3.6002000e+01   4.0200000e-01   4.5414748e-04   1.4450000e+00
   2.0110000e+03   1.2000000e+01   6.0000000e+00  -7.5400000e+01   2.6002000e+01   3.6427000e+01   7.6700000e-01   4.5320021e-04   1.9550000e+00
   2.0110000e+03   1.2000000e+01   6.0000000e+00  -7.9800000e+01   2.5759000e+01   3.6489000e+01   7.3000000e-01   4.8789695e-04   2.0400000e+00
   2.0110000e+03   1.2000000e+01   6.0000000e+00  -8.5800000e+01   2.5518000e+01   3.6534000e+01   7.3700000e-01   4.8777434e-04   1.8700000e+00
   2.0110000e+03   1.2000000e+01   6.0000000e+00  -8.9800000e+01   2.5456000e+01   3.6542000e+01   7.0800000e-01   4.8774973e-04   2.0400000e+00
   2.0110000e+03   1.2000000e+01   6.0000000e+00  -9.3400000e+01   2.4570000e+01   3.6680000e+01   5.9100000e-01   4.8731933e-04   1.9550000e+00
   2.0110000e+03   1.2000000e+01   6.0000000e+00  -9.7500000e+01   2.4331000e+01   3.6729000e+01   5.0400000e-01   4.7578903e-04   2.1250000e+00
   2.0110000e+03   1.2000000e+01   6.0000000e+00  -1.0320000e+02   2.4131000e+01   3.6774000e+01   4.3800000e-01   3.8247725e-04   2.1250000e+00
   2.0110000e+03   1.2000000e+01   6.0000000e+00  -1.1060000e+02   2.3693000e+01   3.6806000e+01   4.4500000e-01   5.1033392e-04   2.1250000e+00
   2.0110000e+03   1.2000000e+01   6.0000000e+00  -1.1550000e+02   2.2995000e+01   3.6687000e+01   3.8700000e-01   5.1039622e-04   2.1250000e+00
   2.0110000e+03   1.2000000e+01   6.0000000e+00  -1.2050000e+02   2.2981000e+01   3.6765000e+01   3.0700000e-01   5.1022672e-04   2.2100000e+00
   2.0110000e+03   1.2000000e+01   6.0000000e+00  -1.2380000e+02   2.3064000e+01   3.6825000e+01   2.1900000e-01   3.7071779e-04   2.2100000e+00
   2.0110000e+03   1.2000000e+01   6.0000000e+00  -1.3530000e+02   2.2197000e+01   3.6750000e+01   3.0700000e-01   3.2365480e-04   2.2100000e+00
   2.0110000e+03   1.2000000e+01   6.0000000e+00  -1.4020000e+02   2.1829000e+01   3.6725000e+01   3.5000000e-01   3.2357354e-04   2.2100000e+00
   2.0110000e+03   1.2000000e+01   6.0000000e+00  -1.4570000e+02   2.1805000e+01   3.6795000e+01   1.9700000e-01   2.8884852e-04   2.2950000e+00
   2.0110000e+03   1.2000000e+01   6.0000000e+00  -1.5000000e+02   2.1559000e+01   3.6758000e+01   3.2100000e-01   2.8883150e-04   2.2950000e+00
   2.0110000e+03   1.2000000e+01   6.0000000e+00  -1.5510000e+02   2.1644000e+01   3.6805000e+01   1.6800000e-01   2.8876508e-04   2.2950000e+00
   2.0110000e+03   1.2000000e+01   6.0000000e+00  -1.6020000e+02   2.1473000e+01   3.6864000e+01   3.7000000e-02   2.6531344e-04   2.2100000e+00
   2.0110000e+03   1.2000000e+01   6.0000000e+00  -1.6540000e+02   2.1069000e+01   3.6839000e+01   2.2000000e-02   2.1868112e-04   2.2100000e+00
   2.0110000e+03   1.2000000e+01   6.0000000e+00  -1.6980000e+02   2.0834000e+01   3.6815000e+01   1.5000000e-02   1.9537029e-04   2.1250000e+00
   2.0110000e+03   1.2000000e+01   6.0000000e+00  -1.7540000e+02   2.0570000e+01   3.6792000e+01   2.2000000e-02   2.0689141e-04   2.0400000e+00
   2.0110000e+03   1.2000000e+01   6.0000000e+00  -1.8000000e+02   2.0321000e+01   3.6768000e+01   7.0000000e-03   2.0682353e-04   2.1250000e+00
   2.0110000e+03   1.2000000e+01   6.0000000e+00  -1.8480000e+02   2.0073000e+01   3.6743000e+01   7.0000000e-03   2.0675387e-04   2.2100000e+00
   2.0110000e+03   1.2000000e+01   6.0000000e+00  -1.8880000e+02   1.9902000e+01   3.6727000e+01   1.5000000e-02   2.0670063e-04   2.2950000e+00
   2.0110000e+03   1.2000000e+01   6.0000000e+00  -1.9460000e+02   1.9800000e+01   3.6712000e+01   7.0000000e-03   1.9508608e-04   2.1250000e+00
   2.0110000e+03   1.2000000e+01   6.0000000e+00  -2.0040000e+02   1.9502000e+01   3.6673000e+01   1.5000000e-02   1.9500995e-04   2.2100000e+00
   2.0110000e+03   1.2000000e+01   6.0000000e+00  -2.1060000e+02   1.9142000e+01   3.6636000e+01   1.5000000e-02   1.9488775e-04   2.3800000e+00
   2.0110000e+03   1.2000000e+01   6.0000000e+00  -2.2020000e+02   1.8896000e+01   3.6608000e+01   1.5000000e-02   1.8314008e-04   2.4650000e+00
   2.0110000e+03   1.2000000e+01   6.0000000e+00  -2.3050000e+02   1.8572000e+01   3.6563000e+01   7.0000000e-03   2.0629961e-04   2.3800000e+00
   2.0110000e+03   1.2000000e+01   6.0000000e+00  -2.4020000e+02   1.8232000e+01   3.6513000e+01   7.0000000e-03   2.0619403e-04   2.4650000e+00
   2.0110000e+03   1.2000000e+01   6.0000000e+00  -2.5060000e+02   1.7954000e+01   3.6464000e+01   7.0000000e-03   2.0611908e-04   2.4650000e+00
   2.0110000e+03   1.2000000e+01   6.0000000e+00  -2.6010000e+02   1.7405000e+01   3.6359000e+01   1.5000000e-02   2.0597265e-04   2.5500000e+00
   2.0110000e+03   1.2000000e+01   6.0000000e+00  -2.7000000e+02   1.6866000e+01   3.6274000e+01   7.0000000e-03   2.0576825e-04   2.4650000e+00
   2.0110000e+03   1.2000000e+01   6.0000000e+00  -2.8040000e+02   1.6460000e+01   3.6202000e+01   1.5000000e-02   2.0561765e-04   2.5500000e+00
   2.0110000e+03   1.2000000e+01   6.0000000e+00  -2.9060000e+02   1.6068000e+01   3.6140000e+01   1.5000000e-02   2.4036691e-04   2.4650000e+00
   2.0110000e+03   1.2000000e+01   6.0000000e+00  -3.0010000e+02   1.5683000e+01   3.6082000e+01   7.0000000e-03   2.4017904e-04   2.3800000e+00
   2.0110000e+03   1.2000000e+01   6.0000000e+00  -3.0980000e+02   1.5414000e+01   3.6032000e+01   7.0000000e-03   2.4006207e-04   2.3800000e+00
   2.0110000e+03   1.2000000e+01   6.0000000e+00  -3.2040000e+02   1.5014000e+01   3.5959000e+01   1.5000000e-02   2.1661709e-04   2.4650000e+00
   2.0110000e+03   1.2000000e+01   6.0000000e+00  -3.2780000e+02   1.4745000e+01   3.5916000e+01   2.9000000e-02   2.1647111e-04   2.4650000e+00
   2.0110000e+03   1.2000000e+01   6.0000000e+00  -3.4020000e+02   1.4415000e+01   3.5858000e+01   2.9000000e-02   2.1629617e-04   2.4650000e+00
   2.0110000e+03   1.2000000e+01   6.0000000e+00  -3.5000000e+02   1.3957000e+01   3.5779000e+01   1.5000000e-02   2.0437167e-04   2.4650000e+00
   2.0110000e+03   1.2000000e+01   6.0000000e+00  -3.6030000e+02   1.3780000e+01   3.5748000e+01   1.5000000e-02   2.0426796e-04   2.5500000e+00
   2.0110000e+03   1.2000000e+01   6.0000000e+00  -3.7080000e+02   1.3479000e+01   3.5697000e+01   2.2000000e-02   2.0408219e-04   2.5500000e+00
   2.0110000e+03   1.2000000e+01   6.0000000e+00  -3.8040000e+02   1.3019000e+01   3.5623000e+01   2.2000000e-02   2.0377578e-04   2.4650000e+00
   2.0110000e+03   1.2000000e+01   6.0000000e+00  -3.9030000e+02   1.2763000e+01   3.5580000e+01   1.5000000e-02   2.0360214e-04   2.6350000e+00
   2.0110000e+03   1.2000000e+01   6.0000000e+00  -4.0010000e+02   1.2599000e+01   3.5551000e+01   2.2000000e-02   2.0349148e-04   2.5500000e+00
   2.0110000e+03   1.2000000e+01   6.0000000e+00  -4.1000000e+02   1.2293000e+01   3.5503000e+01   1.5000000e-02   2.0326546e-04   2.5500000e+00
   2.0110000e+03   1.2000000e+01   6.0000000e+00  -4.2040000e+02   1.1997000e+01   3.5459000e+01   2.2000000e-02   2.7280843e-04   2.5500000e+00
   2.0110000e+03   1.2000000e+01   6.0000000e+00  -4.3000000e+02   1.1781000e+01   3.5425000e+01   2.9000000e-02   2.7263947e-04   2.5500000e+00
   2.0110000e+03   1.2000000e+01   6.0000000e+00  -4.3990000e+02   1.1466000e+01   3.5380000e+01   1.5000000e-02   2.7237583e-04   2.5500000e+00
   2.0110000e+03   1.2000000e+01   6.0000000e+00  -4.4990000e+02   1.1273000e+01   3.5355000e+01   1.5000000e-02   2.6061091e-04   2.5500000e+00
   2.0110000e+03   1.2000000e+01   6.0000000e+00  -4.6020000e+02   1.1184000e+01   3.5340000e+01   2.2000000e-02   2.7213224e-04   2.6350000e+00
   2.0110000e+03   1.2000000e+01   6.0000000e+00  -4.6980000e+02   1.1083000e+01   3.5325000e+01   3.7000000e-02   2.7204495e-04   2.5500000e+00
   2.0110000e+03   1.2000000e+01   6.0000000e+00  -4.7970000e+02   1.0752000e+01   3.5277000e+01   2.9000000e-02   2.7175028e-04   2.6350000e+00
   2.0110000e+03   1.2000000e+01   6.0000000e+00  -4.9010000e+02   1.0425000e+01   3.5224000e+01   2.9000000e-02   1.9009532e-04   2.7200000e+00
   2.0110000e+03   1.2000000e+01   6.0000000e+00  -5.0060000e+02   1.0207000e+01   3.5192000e+01   2.9000000e-02   2.4800087e-04   2.7200000e+00
   2.0110000e+03   1.2000000e+01   6.0000000e+00  -5.1960000e+02   9.8790000e+00   3.5156000e+01   2.9000000e-02   2.4765804e-04   2.8050000e+00
   2.0110000e+03   1.2000000e+01   6.0000000e+00  -5.3980000e+02   9.7860000e+00   3.5158000e+01   2.9000000e-02   2.4753082e-04   2.8050000e+00
   2.0110000e+03   1.2000000e+01   6.0000000e+00  -5.6050000e+02   9.4000000e+00   3.5111000e+01   2.9000000e-02   2.4712300e-04   2.8050000e+00
   2.0110000e+03   1.2000000e+01   6.0000000e+00  -5.7970000e+02   8.9260000e+00   3.5050000e+01   2.2000000e-02   2.1176056e-04   2.7200000e+00
   2.0110000e+03   1.2000000e+01   6.0000000e+00  -5.9780000e+02   8.6880000e+00   3.5030000e+01   2.9000000e-02   2.2306519e-04   2.9750000e+00
   2.0110000e+03   1.2000000e+01   6.0000000e+00  -6.2520000e+02   8.2500000e+00   3.4989000e+01   2.2000000e-02   2.3419471e-04   2.8900000e+00
   2.0110000e+03   1.2000000e+01   6.0000000e+00  -6.5040000e+02   7.8620000e+00   3.4958000e+01   3.7000000e-02   2.3369358e-04   2.7200000e+00
   2.0110000e+03   1.2000000e+01   6.0000000e+00  -6.7530000e+02   7.5690000e+00   3.4935000e+01   3.7000000e-02   2.4489845e-04   2.8050000e+00
   2.0110000e+03   1.2000000e+01   6.0000000e+00  -7.0060000e+02   7.2080000e+00   3.4917000e+01   3.7000000e-02   2.4438407e-04   2.8900000e+00
   2.0110000e+03   1.2000000e+01   6.0000000e+00  -7.2550000e+02   7.0330000e+00   3.4913000e+01   2.9000000e-02   2.4411901e-04   2.8900000e+00
   2.0110000e+03   1.2000000e+01   6.0000000e+00  -7.5060000e+02   6.7690000e+00   3.4903000e+01   2.9000000e-02   2.4372298e-04   2.8900000e+00
   2.0110000e+03   1.2000000e+01   6.0000000e+00  -7.7500000e+02   6.5210000e+00   3.4901000e+01   2.9000000e-02   2.2006901e-04   2.8900000e+00
   2.0110000e+03   1.2000000e+01   6.0000000e+00  -8.0040000e+02   6.3530000e+00   3.4897000e+01   2.2000000e-02   2.4306181e-04   3.2300000e+00
   2.0110000e+03   1.2000000e+01   6.0000000e+00  -8.2520000e+02   6.1700000e+00   3.4899000e+01   2.2000000e-02   2.4275441e-04   3.0600000e+00
   2.0110000e+03   1.2000000e+01   6.0000000e+00  -8.5000000e+02   6.0710000e+00   3.4901000e+01   3.7000000e-02   2.5424910e-04   2.8900000e+00
   2.0110000e+03   1.2000000e+01   6.0000000e+00  -8.7500000e+02   5.9530000e+00   3.4904000e+01   3.7000000e-02   2.5404380e-04   2.9750000e+00
   2.0110000e+03   1.2000000e+01   6.0000000e+00  -8.9980000e+02   5.8190000e+00   3.4906000e+01   2.2000000e-02   2.5381232e-04   3.0600000e+00
   2.0110000e+03   1.2000000e+01   6.0000000e+00  -9.2280000e+02   5.6670000e+00   3.4910000e+01   2.9000000e-02   2.1862067e-04   3.0600000e+00
   2.0110000e+03   1.2000000e+01   6.0000000e+00  -9.4990000e+02   5.5430000e+00   3.4914000e+01   2.9000000e-02   2.3006232e-04   2.8900000e+00
   2.0110000e+03   1.2000000e+01   6.0000000e+00  -9.7520000e+02   5.3860000e+00   3.4919000e+01   2.2000000e-02   2.4137138e-04   3.0600000e+00
   2.0110000e+03   1.2000000e+01   6.0000000e+00  -9.9800000e+02   5.3330000e+00   3.4921000e+01   3.7000000e-02   2.4127403e-04   3.0600000e+00
   2.0110000e+03   1.2000000e+01   6.0000000e+00  -1.0477000e+03   5.0770000e+00   3.4928000e+01   2.9000000e-02   2.4080613e-04   3.0600000e+00
   2.0110000e+03   1.2000000e+01   6.0000000e+00  -1.0978000e+03   4.8420000e+00   3.4939000e+01   2.9000000e-02   2.2876597e-04   3.1450000e+00
   2.0110000e+03   1.2000000e+01   6.0000000e+00  -1.1483000e+03   4.6910000e+00   3.4945000e+01   2.9000000e-02   2.2847846e-04   2.9750000e+00
   2.0110000e+03   1.2000000e+01   6.0000000e+00  -1.1982000e+03   4.6060000e+00   3.4949000e+01   2.9000000e-02   2.2831403e-04   3.2300000e+00
   2.0110000e+03   1.2000000e+01   6.0000000e+00  -1.2475000e+03   4.4980000e+00   3.4956000e+01   1.5000000e-02   2.5135741e-04   3.1450000e+00
   2.0110000e+03   1.2000000e+01   6.0000000e+00  -1.2973000e+03   4.4640000e+00   3.4958000e+01   2.2000000e-02   2.6288354e-04   3.0600000e+00
   2.0110000e+03   1.2000000e+01   6.0000000e+00  -1.3489000e+03   4.4420000e+00   3.4958000e+01   2.9000000e-02   2.6284304e-04   3.2300000e+00
   2.0110000e+03   1.2000000e+01   6.0000000e+00  -1.3980000e+03   4.3830000e+00   3.4961000e+01   2.2000000e-02   2.6272686e-04   3.1450000e+00
   2.0110000e+03   1.2000000e+01   6.0000000e+00  -1.4478000e+03   4.3230000e+00   3.4964000e+01   2.2000000e-02   2.3935036e-04   3.1450000e+00
   2.0110000e+03   1.2000000e+01   6.0000000e+00  -1.4986000e+03   4.3060000e+00   3.4966000e+01   3.7000000e-02   2.1605585e-04   3.1450000e+00
   2.0110000e+03   1.2000000e+01   1.7000000e+01  -3.0700000e+01   2.4900000e+01   3.6168000e+01   4.3800000e-01   6.0510827e-04   1.5300000e+00
   2.0110000e+03   1.2000000e+01   1.7000000e+01  -3.5600000e+01   2.4900000e+01   3.6168000e+01   4.1600000e-01   6.0510827e-04   1.6150000e+00
   2.0110000e+03   1.2000000e+01   1.7000000e+01  -4.0600000e+01   2.4901000e+01   3.6167000e+01   4.0900000e-01   6.0511055e-04   1.5300000e+00
   2.0110000e+03   1.2000000e+01   1.7000000e+01  -4.5800000e+01   2.4902000e+01   3.6167000e+01   3.8700000e-01   5.8163925e-04   1.4450000e+00
   2.0110000e+03   1.2000000e+01   1.7000000e+01  -5.0000000e+01   2.4901000e+01   3.6166000e+01   3.9400000e-01   5.8164121e-04   1.5300000e+00
   2.0110000e+03   1.2000000e+01   1.7000000e+01  -5.5000000e+01   2.4792000e+01   3.6135000e+01   4.0200000e-01   5.7030895e-04   1.5300000e+00
   2.0110000e+03   1.2000000e+01   1.7000000e+01  -6.0500000e+01   2.4744000e+01   3.6129000e+01   3.8700000e-01   5.1199046e-04   1.6150000e+00
   2.0110000e+03   1.2000000e+01   1.7000000e+01  -6.5000000e+01   2.4742000e+01   3.6139000e+01   4.0200000e-01   5.0058874e-04   1.6150000e+00
   2.0110000e+03   1.2000000e+01   1.7000000e+01  -6.9900000e+01   2.4675000e+01   3.6143000e+01   4.3100000e-01   5.2332870e-04   1.6150000e+00
   2.0110000e+03   1.2000000e+01   1.7000000e+01  -7.4800000e+01   2.4603000e+01   3.6145000e+01   4.0200000e-01   5.2331149e-04   1.3600000e+00
   2.0110000e+03   1.2000000e+01   1.7000000e+01  -8.0700000e+01   2.4622000e+01   3.6167000e+01   3.7200000e-01   5.2326813e-04   1.5300000e+00
   2.0110000e+03   1.2000000e+01   1.7000000e+01  -8.5200000e+01   2.4610000e+01   3.6178000e+01   3.7200000e-01   5.2324256e-04   1.5300000e+00
   2.0110000e+03   1.2000000e+01   1.7000000e+01  -8.9700000e+01   2.4720000e+01   3.6300000e+01   3.0700000e-01   4.6539116e-04   1.7000000e+00
   2.0110000e+03   1.2000000e+01   1.7000000e+01  -9.5400000e+01   2.4626000e+01   3.6524000e+01   2.2600000e-01   3.8310493e-04   2.1250000e+00
   2.0110000e+03   1.2000000e+01   1.7000000e+01  -1.0050000e+02   2.4425000e+01   3.6639000e+01   2.2600000e-01   3.8282348e-04   2.0400000e+00
   2.0110000e+03   1.2000000e+01   1.7000000e+01  -1.0480000e+02   2.4390000e+01   3.6648000e+01   2.0400000e-01   3.8279752e-04   1.9550000e+00
   2.0110000e+03   1.2000000e+01   1.7000000e+01  -1.0840000e+02   2.4136000e+01   3.6646000e+01   2.0400000e-01   3.4789739e-04   2.1250000e+00
   2.0110000e+03   1.2000000e+01   1.7000000e+01  -1.1540000e+02   2.3683000e+01   3.6535000e+01   2.1200000e-01   3.4802758e-04   1.7850000e+00
   2.0110000e+03   1.2000000e+01   1.7000000e+01  -1.2030000e+02   2.3629000e+01   3.6635000e+01   2.1200000e-01   3.3642199e-04   2.1250000e+00
   2.0110000e+03   1.2000000e+01   1.7000000e+01  -1.2540000e+02   2.3101000e+01   3.6702000e+01   1.9700000e-01   3.0128594e-04   2.2100000e+00
   2.0110000e+03   1.2000000e+01   1.7000000e+01  -1.2940000e+02   2.2619000e+01   3.6650000e+01   1.6100000e-01   3.0124924e-04   2.2950000e+00
   2.0110000e+03   1.2000000e+01   1.7000000e+01  -1.3560000e+02   2.1987000e+01   3.6639000e+01   1.1700000e-01   2.4273213e-04   2.2100000e+00
   2.0110000e+03   1.2000000e+01   1.7000000e+01  -1.4070000e+02   2.1937000e+01   3.6715000e+01   7.3000000e-02   2.6581008e-04   2.2950000e+00
   2.0110000e+03   1.2000000e+01   1.7000000e+01  -1.4530000e+02   2.1738000e+01   3.6695000e+01   8.8000000e-02   2.6577752e-04   2.2950000e+00
   2.0110000e+03   1.2000000e+01   1.7000000e+01  -1.5570000e+02   2.0505000e+01   3.6507000e+01   1.6100000e-01   2.8890931e-04   2.5500000e+00
   2.0110000e+03   1.2000000e+01   1.7000000e+01  -1.6040000e+02   2.0602000e+01   3.6645000e+01   1.1700000e-01   2.8865935e-04   2.5500000e+00
   2.0110000e+03   1.2000000e+01   1.7000000e+01  -1.6540000e+02   2.0546000e+01   3.6720000e+01   8.0000000e-02   3.0027965e-04   2.2100000e+00
   2.0110000e+03   1.2000000e+01   1.7000000e+01  -1.6990000e+02   2.0396000e+01   3.6720000e+01   6.6000000e-02   3.0020822e-04   2.1250000e+00
   2.0110000e+03   1.2000000e+01   1.7000000e+01  -1.7480000e+02   2.0085000e+01   3.6706000e+01   5.8000000e-02   3.0008487e-04   2.3800000e+00
   2.0110000e+03   1.2000000e+01   1.7000000e+01  -1.8030000e+02   1.9781000e+01   3.6673000e+01   3.7000000e-02   2.7652745e-04   2.5500000e+00
   2.0110000e+03   1.2000000e+01   1.7000000e+01  -1.8460000e+02   1.9535000e+01   3.6652000e+01   3.7000000e-02   2.7644080e-04   2.4650000e+00
   2.0110000e+03   1.2000000e+01   1.7000000e+01  -1.9020000e+02   1.9362000e+01   3.6637000e+01   2.9000000e-02   2.7637773e-04   2.4650000e+00
   2.0110000e+03   1.2000000e+01   1.7000000e+01  -1.9470000e+02   1.9173000e+01   3.6606000e+01   2.2000000e-02   2.7633779e-04   2.5500000e+00
   2.0110000e+03   1.2000000e+01   1.7000000e+01  -2.0040000e+02   1.9002000e+01   3.6572000e+01   2.9000000e-02   2.7631229e-04   2.2950000e+00
   2.0110000e+03   1.2000000e+01   1.7000000e+01  -2.1050000e+02   1.8581000e+01   3.6494000e+01   2.2000000e-02   2.7622844e-04   2.5500000e+00
   2.0110000e+03   1.2000000e+01   1.7000000e+01  -2.2060000e+02   1.8103000e+01   3.6449000e+01   1.5000000e-02   2.5276550e-04   2.5500000e+00
   2.0110000e+03   1.2000000e+01   1.7000000e+01  -2.3000000e+02   1.7530000e+01   3.6376000e+01   1.5000000e-02   2.7579718e-04   2.5500000e+00
   2.0110000e+03   1.2000000e+01   1.7000000e+01  -2.4020000e+02   1.7310000e+01   3.6345000e+01   1.5000000e-02   2.7571030e-04   2.4650000e+00
   2.0110000e+03   1.2000000e+01   1.7000000e+01  -2.5010000e+02   1.6913000e+01   3.6270000e+01   7.0000000e-03   2.7558612e-04   2.2950000e+00
   2.0110000e+03   1.2000000e+01   1.7000000e+01  -2.6070000e+02   1.6429000e+01   3.6186000e+01   1.5000000e-02   2.7540295e-04   2.4650000e+00
   2.0110000e+03   1.2000000e+01   1.7000000e+01  -2.7020000e+02   1.6002000e+01   3.6114000e+01   2.2000000e-02   2.7522238e-04   2.4650000e+00
   2.0110000e+03   1.2000000e+01   1.7000000e+01  -2.7990000e+02   1.5620000e+01   3.6055000e+01   7.0000000e-03   2.5177933e-04   2.4650000e+00
   2.0110000e+03   1.2000000e+01   1.7000000e+01  -2.9050000e+02   1.5054000e+01   3.5957000e+01   1.5000000e-02   2.5150849e-04   2.5500000e+00
   2.0110000e+03   1.2000000e+01   1.7000000e+01  -3.0040000e+02   1.4452000e+01   3.5860000e+01   1.5000000e-02   2.5117780e-04   2.5500000e+00
   2.0110000e+03   1.2000000e+01   1.7000000e+01  -3.1050000e+02   1.4173000e+01   3.5813000e+01   7.0000000e-03   2.3942621e-04   2.4650000e+00
   2.0110000e+03   1.2000000e+01   1.7000000e+01  -3.1990000e+02   1.3905000e+01   3.5768000e+01   1.5000000e-02   2.3926838e-04   2.3800000e+00
   2.0110000e+03   1.2000000e+01   1.7000000e+01  -3.3030000e+02   1.3554000e+01   3.5705000e+01   2.2000000e-02   2.3906240e-04   2.6350000e+00
   2.0110000e+03   1.2000000e+01   1.7000000e+01  -3.3960000e+02   1.3000000e+01   3.5617000e+01   2.2000000e-02   2.6195019e-04   2.6350000e+00
   2.0110000e+03   1.2000000e+01   1.7000000e+01  -3.5040000e+02   1.1406000e+01   3.5386000e+01   2.9000000e-02   3.7684610e-04   2.6350000e+00
   2.0110000e+03   1.2000000e+01   1.7000000e+01  -3.5990000e+02   1.0987000e+01   3.5315000e+01   2.2000000e-02   3.7650614e-04   2.6350000e+00
   2.0110000e+03   1.2000000e+01   1.7000000e+01  -3.7040000e+02   1.0466000e+01   3.5253000e+01   2.2000000e-02   3.7600274e-04   2.6350000e+00
   2.0110000e+03   1.2000000e+01   1.7000000e+01  -3.8040000e+02   1.0100000e+01   3.5200000e+01   2.9000000e-02   2.3625089e-04   2.7200000e+00
   2.0110000e+03   1.2000000e+01   1.7000000e+01  -3.9060000e+02   9.9650000e+00   3.5188000e+01   4.4000000e-02   2.3610308e-04   2.8900000e+00
   2.0110000e+03   1.2000000e+01   1.7000000e+01  -3.9990000e+02   9.9030000e+00   3.5181000e+01   2.9000000e-02   2.3603812e-04   2.8050000e+00
   2.0110000e+03   1.2000000e+01   1.7000000e+01  -4.1020000e+02   9.6930000e+00   3.5153000e+01   3.7000000e-02   2.2416097e-04   2.5500000e+00
   2.0110000e+03   1.2000000e+01   1.7000000e+01  -4.1950000e+02   9.4210000e+00   3.5118000e+01   2.9000000e-02   2.4713518e-04   2.6350000e+00
   2.0110000e+03   1.2000000e+01   1.7000000e+01  -4.2970000e+02   9.2900000e+00   3.5098000e+01   2.2000000e-02   2.5866810e-04   2.8900000e+00
   2.0110000e+03   1.2000000e+01   1.7000000e+01  -4.3950000e+02   9.0270000e+00   3.5067000e+01   2.9000000e-02   2.5837789e-04   2.7200000e+00
   2.0110000e+03   1.2000000e+01   1.7000000e+01  -4.4990000e+02   8.8800000e+00   3.5052000e+01   3.7000000e-02   2.5820758e-04   2.8900000e+00
   2.0110000e+03   1.2000000e+01   1.7000000e+01  -4.6030000e+02   8.8040000e+00   3.5044000e+01   2.9000000e-02   2.8137744e-04   2.8050000e+00
   2.0110000e+03   1.2000000e+01   1.7000000e+01  -4.7020000e+02   8.6240000e+00   3.5025000e+01   2.9000000e-02   2.8116655e-04   2.8050000e+00
   2.0110000e+03   1.2000000e+01   1.7000000e+01  -4.8020000e+02   8.4670000e+00   3.5009000e+01   2.9000000e-02   2.9278575e-04   2.8050000e+00
   2.0110000e+03   1.2000000e+01   1.7000000e+01  -4.9050000e+02   8.3510000e+00   3.4997000e+01   2.9000000e-02   2.9264609e-04   2.9750000e+00
   2.0110000e+03   1.2000000e+01   1.7000000e+01  -5.0030000e+02   8.1150000e+00   3.4977000e+01   2.9000000e-02   2.9234781e-04   2.8050000e+00
   2.0110000e+03   1.2000000e+01   1.7000000e+01  -5.2020000e+02   7.8900000e+00   3.4961000e+01   2.9000000e-02   2.5698649e-04   2.8900000e+00
   2.0110000e+03   1.2000000e+01   1.7000000e+01  -5.4070000e+02   7.6820000e+00   3.4946000e+01   2.9000000e-02   2.5670883e-04   2.7200000e+00
   2.0110000e+03   1.2000000e+01   1.7000000e+01  -5.6040000e+02   7.4940000e+00   3.4934000e+01   3.7000000e-02   2.5645071e-04   2.8900000e+00
   2.0110000e+03   1.2000000e+01   1.7000000e+01  -5.8030000e+02   7.4170000e+00   3.4930000e+01   2.9000000e-02   2.5634186e-04   2.8900000e+00
   2.0110000e+03   1.2000000e+01   1.7000000e+01  -6.0040000e+02   7.3040000e+00   3.4925000e+01   3.7000000e-02   2.5617904e-04   2.8900000e+00
   2.0110000e+03   1.2000000e+01   1.7000000e+01  -6.2530000e+02   7.1410000e+00   3.4916000e+01   2.9000000e-02   2.3268819e-04   2.8900000e+00
   2.0110000e+03   1.2000000e+01   1.7000000e+01  -6.5060000e+02   6.9450000e+00   3.4910000e+01   4.4000000e-02   2.4398695e-04   2.9750000e+00
   2.0110000e+03   1.2000000e+01   1.7000000e+01  -6.7480000e+02   6.8230000e+00   3.4907000e+01   3.7000000e-02   3.0190953e-04   3.0600000e+00
   2.0110000e+03   1.2000000e+01   1.7000000e+01  -7.0060000e+02   6.7520000e+00   3.4905000e+01   3.7000000e-02   3.0180060e-04   2.9750000e+00
   2.0110000e+03   1.2000000e+01   1.7000000e+01  -7.2470000e+02   6.5560000e+00   3.4901000e+01   2.9000000e-02   3.0149368e-04   2.9750000e+00
   2.0110000e+03   1.2000000e+01   1.7000000e+01  -7.5060000e+02   6.2950000e+00   3.4900000e+01   3.7000000e-02   2.3136560e-04   2.9750000e+00
   2.0110000e+03   1.2000000e+01   1.7000000e+01  -7.7480000e+02   6.0150000e+00   3.4902000e+01   2.9000000e-02   2.3089478e-04   2.8900000e+00
   2.0110000e+03   1.2000000e+01   1.7000000e+01  -8.0020000e+02   5.9020000e+00   3.4904000e+01   3.7000000e-02   2.3069966e-04   2.9750000e+00
   2.0110000e+03   1.2000000e+01   1.7000000e+01  -8.2540000e+02   5.7620000e+00   3.4907000e+01   2.2000000e-02   2.1879025e-04   2.9750000e+00
   2.0110000e+03   1.2000000e+01   1.7000000e+01  -8.5060000e+02   5.6530000e+00   3.4910000e+01   2.9000000e-02   2.6511284e-04   3.1450000e+00
   2.0110000e+03   1.2000000e+01   1.7000000e+01  -8.7470000e+02   5.5600000e+00   3.4912000e+01   2.9000000e-02   2.6494805e-04   3.1450000e+00
   2.0110000e+03   1.2000000e+01   1.7000000e+01  -9.0030000e+02   5.4520000e+00   3.4917000e+01   2.9000000e-02   2.6474910e-04   3.0600000e+00
   2.0110000e+03   1.2000000e+01   1.7000000e+01  -9.2560000e+02   5.2990000e+00   3.4921000e+01   2.9000000e-02   2.1795644e-04   3.1450000e+00
   2.0110000e+03   1.2000000e+01   1.7000000e+01  -9.5000000e+02   5.2090000e+00   3.4925000e+01   2.9000000e-02   2.2945329e-04   3.1450000e+00
   2.0110000e+03   1.2000000e+01   1.7000000e+01  -9.7530000e+02   5.1270000e+00   3.4927000e+01   2.2000000e-02   2.2930368e-04   3.2300000e+00
   2.0110000e+03   1.2000000e+01   1.7000000e+01  -9.9820000e+02   5.0380000e+00   3.4931000e+01   2.9000000e-02   2.2913608e-04   3.0600000e+00
   2.0110000e+03   1.2000000e+01   1.7000000e+01  -1.0482000e+03   4.8690000e+00   3.4937000e+01   3.7000000e-02   2.7533556e-04   3.2300000e+00
   2.0110000e+03   1.2000000e+01   1.7000000e+01  -1.0989000e+03   4.6100000e+00   3.4950000e+01   2.9000000e-02   2.7483508e-04   3.2300000e+00
   2.0110000e+03   1.2000000e+01   1.7000000e+01  -1.1497000e+03   4.6050000e+00   3.4950000e+01   2.2000000e-02   2.7482595e-04   3.0600000e+00
   2.0110000e+03   1.2000000e+01   1.7000000e+01  -1.1567000e+03   4.6060000e+00   3.4950000e+01   6.6000000e-02   3.9509590e-02   3.7400000e+00
   2.0110000e+03   1.2000000e+01   2.2000000e+01  -1.0000000e+01   2.4883000e+01   3.6156000e+01   2.9200000e-01   5.2333650e-04   1.5300000e+00
   2.0110000e+03   1.2000000e+01   2.2000000e+01  -1.5600000e+01   2.4888000e+01   3.6156000e+01   3.0700000e-01   5.2333732e-04   1.5300000e+00
   2.0110000e+03   1.2000000e+01   2.2000000e+01  -2.0300000e+01   2.4888000e+01   3.6156000e+01   3.0700000e-01   4.8848575e-04   1.4450000e+00
   2.0110000e+03   1.2000000e+01   2.2000000e+01  -2.5700000e+01   2.4886000e+01   3.6156000e+01   2.9900000e-01   5.1195689e-04   1.5300000e+00
   2.0110000e+03   1.2000000e+01   2.2000000e+01  -2.9800000e+01   2.4890000e+01   3.6157000e+01   3.2100000e-01   5.1195542e-04   1.4450000e+00
   2.0110000e+03   1.2000000e+01   2.2000000e+01  -3.5300000e+01   2.4886000e+01   3.6157000e+01   3.3600000e-01   5.1195476e-04   1.3600000e+00
   2.0110000e+03   1.2000000e+01   2.2000000e+01  -3.9700000e+01   2.4888000e+01   3.6156000e+01   3.2100000e-01   5.2333732e-04   1.6150000e+00
   2.0110000e+03   1.2000000e+01   2.2000000e+01  -4.3800000e+01   2.4891000e+01   3.6156000e+01   2.9200000e-01   5.2333781e-04   1.5300000e+00
   2.0110000e+03   1.2000000e+01   2.2000000e+01  -4.8800000e+01   2.4893000e+01   3.6156000e+01   3.0700000e-01   5.2333814e-04   1.5300000e+00
   2.0110000e+03   1.2000000e+01   2.2000000e+01  -5.5700000e+01   2.4831000e+01   3.6146000e+01   2.7700000e-01   5.0058897e-04   1.6150000e+00
   2.0110000e+03   1.2000000e+01   2.2000000e+01  -6.0400000e+01   2.4776000e+01   3.6141000e+01   2.5600000e-01   4.8849896e-04   1.5300000e+00
   2.0110000e+03   1.2000000e+01   2.2000000e+01  -6.5800000e+01   2.4738000e+01   3.6141000e+01   3.0700000e-01   5.3543536e-04   1.5300000e+00
   2.0110000e+03   1.2000000e+01   2.2000000e+01  -7.0500000e+01   2.4728000e+01   3.6139000e+01   3.2900000e-01   5.3543788e-04   1.6150000e+00
   2.0110000e+03   1.2000000e+01   2.2000000e+01  -7.5200000e+01   2.4729000e+01   3.6140000e+01   3.5800000e-01   5.3543593e-04   1.6150000e+00
   2.0110000e+03   1.2000000e+01   2.2000000e+01  -8.0300000e+01   2.4723000e+01   3.6142000e+01   3.2900000e-01   5.0057906e-04   1.5300000e+00
   2.0110000e+03   1.2000000e+01   2.2000000e+01  -8.5100000e+01   2.4725000e+01   3.6146000e+01   3.3600000e-01   5.0057089e-04   1.5300000e+00
   2.0110000e+03   1.2000000e+01   2.2000000e+01  -9.0100000e+01   2.4729000e+01   3.6148000e+01   3.3600000e-01   4.8847597e-04   1.6150000e+00
   2.0110000e+03   1.2000000e+01   2.2000000e+01  -9.5500000e+01   2.4728000e+01   3.6152000e+01   3.4300000e-01   4.8846729e-04   1.3600000e+00
   2.0110000e+03   1.2000000e+01   2.2000000e+01  -9.9900000e+01   2.4723000e+01   3.6160000e+01   3.5800000e-01   4.8844940e-04   1.6150000e+00
   2.0110000e+03   1.2000000e+01   2.2000000e+01  -1.0560000e+02   2.4702000e+01   3.6214000e+01   3.0700000e-01   4.5347933e-04   1.6150000e+00
   2.0110000e+03   1.2000000e+01   2.2000000e+01  -1.0990000e+02   2.4710000e+01   3.6229000e+01   3.1400000e-01   4.5344886e-04   1.4450000e+00
   2.0110000e+03   1.2000000e+01   2.2000000e+01  -1.1560000e+02   2.4552000e+01   3.6463000e+01   2.0400000e-01   3.3698879e-04   1.6150000e+00
   2.0110000e+03   1.2000000e+01   2.2000000e+01  -1.1960000e+02   2.4483000e+01   3.6533000e+01   2.2600000e-01   3.3682740e-04   1.7000000e+00
   2.0110000e+03   1.2000000e+01   2.2000000e+01  -1.2510000e+02   2.4390000e+01   3.6531000e+01   2.4800000e-01   3.3681347e-04   1.7000000e+00
   2.0110000e+03   1.2000000e+01   2.2000000e+01  -1.3520000e+02   2.4374000e+01   3.6561000e+01   1.6100000e-01   2.6683023e-04   1.7000000e+00
   2.0110000e+03   1.2000000e+01   2.2000000e+01  -1.4040000e+02   2.4086000e+01   3.6491000e+01   1.2400000e-01   2.9017632e-04   1.7000000e+00
   2.0110000e+03   1.2000000e+01   2.2000000e+01  -1.4490000e+02   2.4004000e+01   3.6464000e+01   1.6100000e-01   2.9021539e-04   1.6150000e+00
   2.0110000e+03   1.2000000e+01   2.2000000e+01  -1.4940000e+02   2.3955000e+01   3.6473000e+01   1.3900000e-01   2.9018520e-04   1.6150000e+00
   2.0110000e+03   1.2000000e+01   2.2000000e+01  -1.5570000e+02   2.3918000e+01   3.6587000e+01   1.9000000e-01   3.0174185e-04   2.1250000e+00
   2.0110000e+03   1.2000000e+01   2.2000000e+01  -1.6050000e+02   2.3308000e+01   3.6666000e+01   1.9700000e-01   3.0142044e-04   2.2950000e+00
   2.0110000e+03   1.2000000e+01   2.2000000e+01  -1.6510000e+02   2.2400000e+01   3.6625000e+01   2.1200000e-01   3.2399043e-04   2.2950000e+00
   2.0110000e+03   1.2000000e+01   2.2000000e+01  -1.6900000e+02   2.2007000e+01   3.6592000e+01   2.2600000e-01   3.4739423e-04   2.0400000e+00
   2.0110000e+03   1.2000000e+01   2.2000000e+01  -1.7560000e+02   2.1115000e+01   3.6499000e+01   2.1200000e-01   3.9418229e-04   2.6350000e+00
   2.0110000e+03   1.2000000e+01   2.2000000e+01  -1.8070000e+02   2.0487000e+01   3.6479000e+01   1.6800000e-01   4.2879387e-04   2.7200000e+00
   2.0110000e+03   1.2000000e+01   2.2000000e+01  -1.8560000e+02   2.0271000e+01   3.6459000e+01   1.6800000e-01   4.2873292e-04   2.9750000e+00
   2.0110000e+03   1.2000000e+01   2.2000000e+01  -1.9030000e+02   1.9983000e+01   3.6436000e+01   1.6800000e-01   4.2863859e-04   2.7200000e+00
   2.0110000e+03   1.2000000e+01   2.2000000e+01  -1.9530000e+02   1.9320000e+01   3.6357000e+01   1.8300000e-01   5.9062144e-04   2.8050000e+00
   2.0110000e+03   1.2000000e+01   2.2000000e+01  -2.0000000e+02   1.8813000e+01   3.6296000e+01   1.7500000e-01   5.9046103e-04   2.8050000e+00
   2.0110000e+03   1.2000000e+01   2.2000000e+01  -2.1070000e+02   1.7785000e+01   3.6193000e+01   1.3900000e-01   5.9003357e-04   2.8050000e+00
   2.0110000e+03   1.2000000e+01   2.2000000e+01  -2.2040000e+02   1.6892000e+01   3.6138000e+01   9.5000000e-02   5.8952335e-04   2.5500000e+00
   2.0110000e+03   1.2000000e+01   2.2000000e+01  -2.2990000e+02   1.6314000e+01   3.6110000e+01   6.6000000e-02   3.8003463e-04   2.6350000e+00
   2.0110000e+03   1.2000000e+01   2.2000000e+01  -2.4050000e+02   1.5406000e+01   3.5989000e+01   3.7000000e-02   3.7955654e-04   2.7200000e+00
   2.0110000e+03   1.2000000e+01   2.2000000e+01  -2.5040000e+02   1.4532000e+01   3.5865000e+01   2.2000000e-02   3.0935056e-04   2.4650000e+00
   2.0110000e+03   1.2000000e+01   2.2000000e+01  -2.5980000e+02   1.4341000e+01   3.5834000e+01   3.7000000e-02   3.0924155e-04   2.6350000e+00
   2.0110000e+03   1.2000000e+01   2.2000000e+01  -2.7010000e+02   1.3474000e+01   3.5687000e+01   3.7000000e-02   3.6704848e-04   2.7200000e+00
   2.0110000e+03   1.2000000e+01   2.2000000e+01  -2.7900000e+02   1.2609000e+01   3.5564000e+01   2.2000000e-02   4.4750501e-04   2.5500000e+00
   2.0110000e+03   1.2000000e+01   2.2000000e+01  -2.9000000e+02   1.1417000e+01   3.5385000e+01   2.2000000e-02   4.4656452e-04   2.5500000e+00
   2.0110000e+03   1.2000000e+01   2.2000000e+01  -3.0040000e+02   1.0679000e+01   3.5285000e+01   3.7000000e-02   4.4589916e-04   2.6350000e+00
   2.0110000e+03   1.2000000e+01   2.2000000e+01  -3.1070000e+02   1.0317000e+01   3.5231000e+01   2.9000000e-02   3.0616126e-04   2.6350000e+00
   2.0110000e+03   1.2000000e+01   2.2000000e+01  -3.2010000e+02   1.0043000e+01   3.5196000e+01   2.2000000e-02   3.0588935e-04   2.7200000e+00
   2.0110000e+03   1.2000000e+01   2.2000000e+01  -3.3050000e+02   9.7060000e+00   3.5159000e+01   2.2000000e-02   3.0553208e-04   2.8050000e+00
   2.0110000e+03   1.2000000e+01   2.2000000e+01  -3.4050000e+02   9.5330000e+00   3.5135000e+01   3.7000000e-02   3.0535649e-04   2.7200000e+00
   2.0110000e+03   1.2000000e+01   2.2000000e+01  -3.5010000e+02   9.4100000e+00   3.5116000e+01   2.9000000e-02   2.5878953e-04   2.8050000e+00
   2.0110000e+03   1.2000000e+01   2.2000000e+01  -3.5990000e+02   9.2620000e+00   3.5098000e+01   2.2000000e-02   2.5862980e-04   2.8050000e+00
   2.0110000e+03   1.2000000e+01   2.2000000e+01  -3.7000000e+02   9.0960000e+00   3.5078000e+01   2.2000000e-02   2.4678331e-04   2.7200000e+00
   2.0110000e+03   1.2000000e+01   2.2000000e+01  -3.8000000e+02   8.9980000e+00   3.5063000e+01   2.2000000e-02   2.6994036e-04   2.8900000e+00
   2.0110000e+03   1.2000000e+01   2.2000000e+01  -3.9050000e+02   8.7450000e+00   3.5038000e+01   2.2000000e-02   2.6964349e-04   2.6350000e+00
   2.0110000e+03   1.2000000e+01   2.2000000e+01  -4.0070000e+02   8.6780000e+00   3.5030000e+01   2.2000000e-02   2.6956715e-04   2.7200000e+00
   2.0110000e+03   1.2000000e+01   2.2000000e+01  -4.1060000e+02   8.4630000e+00   3.5010000e+01   1.5000000e-02   2.4604808e-04   2.8050000e+00
   2.0110000e+03   1.2000000e+01   2.2000000e+01  -4.2050000e+02   8.3960000e+00   3.5004000e+01   2.2000000e-02   2.4596535e-04   2.8050000e+00
   2.0110000e+03   1.2000000e+01   2.2000000e+01  -4.3070000e+02   8.2820000e+00   3.4993000e+01   2.9000000e-02   2.3423202e-04   2.8050000e+00
   2.0110000e+03   1.2000000e+01   2.2000000e+01  -4.4030000e+02   8.2450000e+00   3.4989000e+01   3.7000000e-02   3.0389054e-04   2.7200000e+00
   2.0110000e+03   1.2000000e+01   2.2000000e+01  -4.5020000e+02   8.1460000e+00   3.4982000e+01   3.7000000e-02   3.0376180e-04   2.8050000e+00
   2.0110000e+03   1.2000000e+01   2.2000000e+01  -4.6050000e+02   8.1320000e+00   3.4980000e+01   3.7000000e-02   3.0374590e-04   2.7200000e+00
   2.0110000e+03   1.2000000e+01   2.2000000e+01  -4.7000000e+02   8.0840000e+00   3.4976000e+01   3.7000000e-02   2.8049756e-04   2.8900000e+00
   2.0110000e+03   1.2000000e+01   2.2000000e+01  -4.7990000e+02   8.0780000e+00   3.4975000e+01   3.7000000e-02   2.4556835e-04   2.7200000e+00
   2.0110000e+03   1.2000000e+01   2.2000000e+01  -4.9050000e+02   8.0120000e+00   3.4970000e+01   2.2000000e-02   2.5714701e-04   2.7200000e+00
   2.0110000e+03   1.2000000e+01   2.2000000e+01  -5.0030000e+02   7.9840000e+00   3.4969000e+01   2.9000000e-02   2.5710777e-04   2.8050000e+00
   2.0110000e+03   1.2000000e+01   2.2000000e+01  -5.2040000e+02   7.8980000e+00   3.4961000e+01   3.7000000e-02   2.5699845e-04   2.8050000e+00
   2.0110000e+03   1.2000000e+01   2.2000000e+01  -5.4040000e+02   7.7240000e+00   3.4949000e+01   2.9000000e-02   2.4510068e-04   2.8050000e+00
   2.0110000e+03   1.2000000e+01   2.2000000e+01  -5.6010000e+02   7.5220000e+00   3.4938000e+01   2.9000000e-02   2.4481951e-04   2.8050000e+00
   2.0110000e+03   1.2000000e+01   2.2000000e+01  -5.8010000e+02   7.2350000e+00   3.4921000e+01   2.9000000e-02   2.4441667e-04   2.7200000e+00
   2.0110000e+03   1.2000000e+01   2.2000000e+01  -6.0010000e+02   7.0970000e+00   3.4915000e+01   3.7000000e-02   2.3262153e-04   2.8050000e+00
   2.0110000e+03   1.2000000e+01   2.2000000e+01  -6.2530000e+02   6.8060000e+00   3.4908000e+01   3.7000000e-02   2.3217682e-04   2.8900000e+00
   2.0110000e+03   1.2000000e+01   2.2000000e+01  -6.5050000e+02   6.7600000e+00   3.4905000e+01   2.2000000e-02   2.3211029e-04   2.8900000e+00
   2.0110000e+03   1.2000000e+01   2.2000000e+01  -6.7490000e+02   6.5050000e+00   3.4901000e+01   2.2000000e-02   2.2004296e-04   3.0600000e+00
   2.0110000e+03   1.2000000e+01   2.2000000e+01  -7.0000000e+02   6.3670000e+00   3.4901000e+01   2.9000000e-02   2.3148176e-04   2.8900000e+00
   2.0110000e+03   1.2000000e+01   2.2000000e+01  -7.2390000e+02   6.2000000e+00   3.4901000e+01   3.7000000e-02   2.3120597e-04   2.9750000e+00
   2.0110000e+03   1.2000000e+01   2.2000000e+01  -7.5040000e+02   6.0270000e+00   3.4903000e+01   2.2000000e-02   2.3091251e-04   2.9750000e+00
   2.0110000e+03   1.2000000e+01   2.2000000e+01  -7.7510000e+02   5.8910000e+00   3.4905000e+01   3.7000000e-02   2.1901405e-04   2.9750000e+00
   2.0110000e+03   1.2000000e+01   2.2000000e+01  -8.0000000e+02   5.7470000e+00   3.4907000e+01   2.2000000e-02   2.5368737e-04   3.0600000e+00
   2.0110000e+03   1.2000000e+01   2.2000000e+01  -8.2540000e+02   5.6520000e+00   3.4910000e+01   2.2000000e-02   2.5351764e-04   3.0600000e+00
   2.0110000e+03   1.2000000e+01   2.2000000e+01  -8.5060000e+02   5.5250000e+00   3.4915000e+01   2.9000000e-02   2.8835185e-04   3.1450000e+00
   2.0110000e+03   1.2000000e+01   2.2000000e+01  -8.7510000e+02   5.4520000e+00   3.4917000e+01   4.4000000e-02   2.9960067e-04   3.0600000e+00
   2.0110000e+03   1.2000000e+01   2.2000000e+01  -9.0020000e+02   5.3690000e+00   3.4920000e+01   2.9000000e-02   3.2292045e-04   3.0600000e+00
   2.0110000e+03   1.2000000e+01   2.2000000e+01  -9.2540000e+02   5.3340000e+00   3.4921000e+01   4.4000000e-02   3.2285691e-04   3.0600000e+00
   2.0110000e+03   1.2000000e+01   2.2000000e+01  -9.5010000e+02   5.2190000e+00   3.4924000e+01   3.7000000e-02   3.2264793e-04   3.1450000e+00
   2.0110000e+03   1.2000000e+01   2.2000000e+01  -9.7510000e+02   5.1440000e+00   3.4928000e+01   2.9000000e-02   2.6418291e-04   3.0600000e+00
   2.0110000e+03   1.2000000e+01   2.2000000e+01  -9.9810000e+02   5.1210000e+00   3.4928000e+01   2.9000000e-02   2.9899379e-04   3.0600000e+00
   2.0110000e+03   1.2000000e+01   2.2000000e+01  -1.0483000e+03   4.9580000e+00   3.4934000e+01   2.2000000e-02   5.4265030e-04   3.1450000e+00
   2.0110000e+03   1.2000000e+01   2.2000000e+01  -1.0693000e+03   4.8350000e+00   3.4940000e+01   3.7000000e-02   1.0424285e-03   3.3150000e+00
   2.0110000e+03   1.2000000e+01   2.7000000e+01  -1.0700000e+01   2.6553000e+01   3.5852000e+01   1.5300000e-01   3.9684730e-04   1.4450000e+00
   2.0110000e+03   1.2000000e+01   2.7000000e+01  -1.5200000e+01   2.6545000e+01   3.5856000e+01   1.6800000e-01   4.3168994e-04   1.5300000e+00
   2.0110000e+03   1.2000000e+01   2.7000000e+01  -2.0800000e+01   2.6514000e+01   3.5866000e+01   1.6100000e-01   4.4304712e-04   1.3600000e+00
   2.0110000e+03   1.2000000e+01   2.7000000e+01  -2.5400000e+01   2.6493000e+01   3.5872000e+01   1.9000000e-01   4.5441330e-04   1.2750000e+00
   2.0110000e+03   1.2000000e+01   2.7000000e+01  -3.0400000e+01   2.6468000e+01   3.5891000e+01   1.9700000e-01   4.7784292e-04   1.4450000e+00
   2.0110000e+03   1.2000000e+01   2.7000000e+01  -3.5000000e+01   2.5451000e+01   3.6095000e+01   2.5600000e-01   5.0078794e-04   1.3600000e+00
   2.0110000e+03   1.2000000e+01   2.7000000e+01  -3.9900000e+01   2.5305000e+01   3.6080000e+01   2.7700000e-01   5.2356106e-04   1.4450000e+00
   2.0110000e+03   1.2000000e+01   2.7000000e+01  -4.5400000e+01   2.5258000e+01   3.6076000e+01   2.9900000e-01   5.2356316e-04   1.4450000e+00
   2.0110000e+03   1.2000000e+01   2.7000000e+01  -5.0200000e+01   2.5229000e+01   3.6080000e+01   3.3600000e-01   5.2355062e-04   1.4450000e+00
   2.0110000e+03   1.2000000e+01   2.7000000e+01  -5.5100000e+01   2.5222000e+01   3.6083000e+01   3.5800000e-01   5.7048620e-04   1.4450000e+00
   2.0110000e+03   1.2000000e+01   2.7000000e+01  -6.0200000e+01   2.5222000e+01   3.6084000e+01   3.8000000e-01   5.7048407e-04   1.3600000e+00
   2.0110000e+03   1.2000000e+01   2.7000000e+01  -6.5300000e+01   2.5218000e+01   3.6087000e+01   3.5000000e-01   5.7047713e-04   1.4450000e+00
   2.0110000e+03   1.2000000e+01   2.7000000e+01  -7.0700000e+01   2.5252000e+01   3.6126000e+01   3.3600000e-01   5.5830758e-04   1.5300000e+00
   2.0110000e+03   1.2000000e+01   2.7000000e+01  -7.4700000e+01   2.5239000e+01   3.6129000e+01   3.4300000e-01   5.5829940e-04   1.4450000e+00
   2.0110000e+03   1.2000000e+01   2.7000000e+01  -7.8900000e+01   2.5195000e+01   3.6131000e+01   3.6500000e-01   5.5828894e-04   1.4450000e+00
   2.0110000e+03   1.2000000e+01   2.7000000e+01  -8.3100000e+01   2.5161000e+01   3.6148000e+01   4.2300000e-01   5.5824793e-04   1.5300000e+00
   2.0110000e+03   1.2000000e+01   2.7000000e+01  -8.7400000e+01   2.5133000e+01   3.6145000e+01   5.3300000e-01   5.5825022e-04   1.4450000e+00
   2.0110000e+03   1.2000000e+01   2.7000000e+01  -9.3200000e+01   2.5132000e+01   3.6151000e+01   2.9900000e-01   5.5823732e-04   1.6150000e+00
   2.0110000e+03   1.2000000e+01   2.7000000e+01  -1.0070000e+02   2.5092000e+01   3.6153000e+01   2.7700000e-01   4.0744076e-04   1.5300000e+00
   2.0110000e+03   1.2000000e+01   2.7000000e+01  -1.0510000e+02   2.4809000e+01   3.6187000e+01   1.9700000e-01   3.6038055e-04   1.6150000e+00
   2.0110000e+03   1.2000000e+01   2.7000000e+01  -1.1050000e+02   2.4464000e+01   3.6278000e+01   2.4800000e-01   4.0706781e-04   1.7000000e+00
   2.0110000e+03   1.2000000e+01   2.7000000e+01  -1.1550000e+02   2.4334000e+01   3.6337000e+01   2.7000000e-01   4.0691688e-04   1.9550000e+00
   2.0110000e+03   1.2000000e+01   2.7000000e+01  -1.2040000e+02   2.4194000e+01   3.6400000e+01   2.2600000e-01   4.0675421e-04   1.7000000e+00
   2.0110000e+03   1.2000000e+01   2.7000000e+01  -1.2560000e+02   2.3985000e+01   3.6506000e+01   2.1900000e-01   3.4816055e-04   2.0400000e+00
   2.0110000e+03   1.2000000e+01   2.7000000e+01  -1.3370000e+02   2.3570000e+01   3.6530000e+01   1.9700000e-01   3.4800983e-04   1.9550000e+00
   2.0110000e+03   1.2000000e+01   2.7000000e+01  -1.3910000e+02   2.3115000e+01   3.6563000e+01   1.6100000e-01   3.2434512e-04   2.1250000e+00
   2.0110000e+03   1.2000000e+01   2.7000000e+01  -1.4570000e+02   2.2830000e+01   3.6577000e+01   1.3900000e-01   3.2423085e-04   2.1250000e+00
   2.0110000e+03   1.2000000e+01   2.7000000e+01  -1.5040000e+02   2.2396000e+01   3.6606000e+01   1.3900000e-01   3.2402949e-04   2.3800000e+00
   2.0110000e+03   1.2000000e+01   2.7000000e+01  -1.5530000e+02   2.2492000e+01   3.6805000e+01   9.5000000e-02   2.5414919e-04   2.3800000e+00
   2.0110000e+03   1.2000000e+01   2.7000000e+01  -1.5880000e+02   2.1973000e+01   3.6783000e+01   6.6000000e-02   2.3075613e-04   2.4650000e+00
   2.0110000e+03   1.2000000e+01   2.7000000e+01  -1.6580000e+02   2.1386000e+01   3.6782000e+01   5.1000000e-02   2.5378782e-04   2.2100000e+00
   2.0110000e+03   1.2000000e+01   2.7000000e+01  -1.7060000e+02   2.1155000e+01   3.6816000e+01   3.7000000e-02   2.5361869e-04   2.2950000e+00
   2.0110000e+03   1.2000000e+01   2.7000000e+01  -1.7540000e+02   2.0754000e+01   3.6775000e+01   2.9000000e-02   2.5352901e-04   1.9550000e+00
   2.0110000e+03   1.2000000e+01   2.7000000e+01  -1.8010000e+02   2.0330000e+01   3.6732000e+01   3.7000000e-02   2.3016297e-04   2.3800000e+00
   2.0110000e+03   1.2000000e+01   2.7000000e+01  -1.8510000e+02   2.0029000e+01   3.6706000e+01   2.2000000e-02   2.5332696e-04   2.5500000e+00
   2.0110000e+03   1.2000000e+01   2.7000000e+01  -1.9050000e+02   1.9856000e+01   3.6697000e+01   1.5000000e-02   2.5325719e-04   2.3800000e+00
   2.0110000e+03   1.2000000e+01   2.7000000e+01  -1.9560000e+02   1.9642000e+01   3.6678000e+01   1.5000000e-02   2.5318474e-04   2.4650000e+00
   2.0110000e+03   1.2000000e+01   2.7000000e+01  -2.0060000e+02   1.9430000e+01   3.6646000e+01   2.2000000e-02   2.4154454e-04   2.3800000e+00
   2.0110000e+03   1.2000000e+01   2.7000000e+01  -2.0830000e+02   1.8779000e+01   3.6544000e+01   2.2000000e-02   2.8790531e-04   2.6350000e+00
   2.0110000e+03   1.2000000e+01   2.7000000e+01  -2.2040000e+02   1.7846000e+01   3.6421000e+01   2.2000000e-02   2.8757934e-04   2.5500000e+00
   2.0110000e+03   1.2000000e+01   2.7000000e+01  -2.3040000e+02   1.6911000e+01   3.6283000e+01   2.2000000e-02   2.8722086e-04   2.5500000e+00
   2.0110000e+03   1.2000000e+01   2.7000000e+01  -2.4070000e+02   1.6371000e+01   3.6173000e+01   1.5000000e-02   2.7538628e-04   2.5500000e+00
   2.0110000e+03   1.2000000e+01   2.7000000e+01  -2.5010000e+02   1.5564000e+01   3.6034000e+01   2.2000000e-02   2.8670125e-04   2.5500000e+00
   2.0110000e+03   1.2000000e+01   2.7000000e+01  -2.6040000e+02   1.4783000e+01   3.5912000e+01   1.5000000e-02   3.0947567e-04   2.5500000e+00
   2.0110000e+03   1.2000000e+01   2.7000000e+01  -2.7060000e+02   1.3670000e+01   3.5736000e+01   2.2000000e-02   3.0881185e-04   2.7200000e+00
   2.0110000e+03   1.2000000e+01   2.7000000e+01  -2.8000000e+02   1.3018000e+01   3.5643000e+01   2.9000000e-02   3.7805865e-04   2.7200000e+00
   2.0110000e+03   1.2000000e+01   2.7000000e+01  -2.9030000e+02   1.2599000e+01   3.5583000e+01   2.9000000e-02   3.7774809e-04   2.6350000e+00
   2.0110000e+03   1.2000000e+01   2.7000000e+01  -2.9990000e+02   1.2302000e+01   3.5534000e+01   2.9000000e-02   5.2903176e-04   2.6350000e+00
   2.0110000e+03   1.2000000e+01   2.7000000e+01  -3.1000000e+02   1.1746000e+01   3.5449000e+01   2.9000000e-02   5.2859686e-04   2.5500000e+00
   2.0110000e+03   1.2000000e+01   2.7000000e+01  -3.2020000e+02   1.1195000e+01   3.5368000e+01   1.5000000e-02   5.2813368e-04   2.7200000e+00
   2.0110000e+03   1.2000000e+01   2.7000000e+01  -3.3000000e+02   1.0953000e+01   3.5324000e+01   2.9000000e-02   6.2040505e-04   2.6350000e+00
   2.0110000e+03   1.2000000e+01   2.7000000e+01  -3.4050000e+02   1.0677000e+01   3.5285000e+01   2.9000000e-02   6.2015453e-04   2.7200000e+00
   2.0110000e+03   1.2000000e+01   2.7000000e+01  -3.4990000e+02   1.0572000e+01   3.5270000e+01   2.2000000e-02   6.9047233e-04   2.6350000e+00
   2.0110000e+03   1.2000000e+01   2.7000000e+01  -3.6030000e+02   1.0436000e+01   3.5248000e+01   3.7000000e-02   6.9035176e-04   2.6350000e+00
   2.0110000e+03   1.2000000e+01   2.7000000e+01  -3.6970000e+02   1.0193000e+01   3.5218000e+01   2.9000000e-02   6.9011099e-04   2.8050000e+00
   2.0110000e+03   1.2000000e+01   2.7000000e+01  -3.7960000e+02   1.0151000e+01   3.5213000e+01   2.9000000e-02   5.0371921e-04   2.8050000e+00
   2.0110000e+03   1.2000000e+01   2.7000000e+01  -3.9020000e+02   1.0127000e+01   3.5209000e+01   3.7000000e-02   5.2716894e-04   2.7200000e+00
   2.0110000e+03   1.2000000e+01   2.7000000e+01  -3.9890000e+02   9.8850000e+00   3.5178000e+01   3.7000000e-02   5.2692538e-04   2.8900000e+00
   2.0110000e+03   1.2000000e+01   2.7000000e+01  -4.1000000e+02   9.6660000e+00   3.5150000e+01   2.9000000e-02   5.2670052e-04   2.7200000e+00
   2.0110000e+03   1.2000000e+01   2.7000000e+01  -4.2040000e+02   9.4870000e+00   3.5125000e+01   2.9000000e-02   5.0304711e-04   2.6350000e+00
   2.0110000e+03   1.2000000e+01   2.7000000e+01  -4.3010000e+02   9.2080000e+00   3.5091000e+01   2.2000000e-02   4.5651476e-04   2.8050000e+00
   2.0110000e+03   1.2000000e+01   2.7000000e+01  -4.4000000e+02   9.0680000e+00   3.5074000e+01   2.2000000e-02   4.5636117e-04   2.8050000e+00
   2.0110000e+03   1.2000000e+01   2.7000000e+01  -4.4990000e+02   8.9670000e+00   3.5064000e+01   2.9000000e-02   4.2139244e-04   2.7200000e+00
   2.0110000e+03   1.2000000e+01   2.7000000e+01  -4.6020000e+02   8.7880000e+00   3.5044000e+01   2.2000000e-02   3.7424497e-04   2.8050000e+00
   2.0110000e+03   1.2000000e+01   2.7000000e+01  -4.7050000e+02   8.6990000e+00   3.5035000e+01   2.2000000e-02   3.8623136e-04   2.7200000e+00
   2.0110000e+03   1.2000000e+01   2.7000000e+01  -4.8010000e+02   8.5970000e+00   3.5022000e+01   2.9000000e-02   3.8611649e-04   2.8050000e+00
   2.0110000e+03   1.2000000e+01   2.7000000e+01  -4.9050000e+02   8.5030000e+00   3.5010000e+01   2.9000000e-02   3.8600985e-04   2.7200000e+00
   2.0110000e+03   1.2000000e+01   2.7000000e+01  -5.0020000e+02   8.4320000e+00   3.5005000e+01   2.9000000e-02   3.8591924e-04   2.8900000e+00
   2.0110000e+03   1.2000000e+01   2.7000000e+01  -5.1970000e+02   8.0980000e+00   3.4976000e+01   3.7000000e-02   3.8549970e-04   2.7200000e+00
   2.0110000e+03   1.2000000e+01   2.7000000e+01  -5.4060000e+02   7.6990000e+00   3.4956000e+01   2.9000000e-02   3.3800755e-04   2.8050000e+00
   2.0110000e+03   1.2000000e+01   2.7000000e+01  -5.6020000e+02   7.3790000e+00   3.4936000e+01   3.7000000e-02   3.6103711e-04   2.8900000e+00
   2.0110000e+03   1.2000000e+01   2.7000000e+01  -5.7990000e+02   7.0000000e+00   3.4915000e+01   2.9000000e-02   3.6049483e-04   2.8900000e+00
   2.0110000e+03   1.2000000e+01   2.7000000e+01  -6.0040000e+02   6.8760000e+00   3.4906000e+01   2.2000000e-02   3.6031951e-04   2.8900000e+00
   2.0110000e+03   1.2000000e+01   2.7000000e+01  -6.2350000e+02   6.7030000e+00   3.4903000e+01   3.7000000e-02   3.6004965e-04   2.8050000e+00
   2.0110000e+03   1.2000000e+01   2.7000000e+01  -6.5020000e+02   6.5100000e+00   3.4902000e+01   2.9000000e-02   2.6656489e-04   2.9750000e+00
   2.0110000e+03   1.2000000e+01   2.7000000e+01  -6.7530000e+02   6.3480000e+00   3.4900000e+01   2.9000000e-02   2.8977596e-04   2.9750000e+00
   2.0110000e+03   1.2000000e+01   2.7000000e+01  -6.9980000e+02   6.2700000e+00   3.4900000e+01   3.7000000e-02   2.8964735e-04   2.9750000e+00
   2.0110000e+03   1.2000000e+01   2.7000000e+01  -7.2510000e+02   6.1170000e+00   3.4901000e+01   2.2000000e-02   3.1215111e-04   2.9750000e+00
   2.0110000e+03   1.2000000e+01   2.7000000e+01  -7.4990000e+02   5.9630000e+00   3.4903000e+01   3.7000000e-02   3.1188821e-04   2.9750000e+00
   2.0110000e+03   1.2000000e+01   2.7000000e+01  -7.7500000e+02   5.8680000e+00   3.4905000e+01   2.9000000e-02   3.1172299e-04   2.9750000e+00
   2.0110000e+03   1.2000000e+01   2.7000000e+01  -8.0020000e+02   5.7280000e+00   3.4908000e+01   2.9000000e-02   2.8871749e-04   3.0600000e+00
   2.0110000e+03   1.2000000e+01   2.7000000e+01  -8.2520000e+02   5.5880000e+00   3.4912000e+01   3.7000000e-02   2.9984788e-04   2.9750000e+00
   2.0110000e+03   1.2000000e+01   2.7000000e+01  -8.5020000e+02   5.5700000e+00   3.4913000e+01   3.7000000e-02   3.2328592e-04   2.9750000e+00
   2.0110000e+03   1.2000000e+01   2.7000000e+01  -8.7500000e+02   5.5020000e+00   3.4915000e+01   2.2000000e-02   3.3454374e-04   3.1450000e+00
   2.0110000e+03   1.2000000e+01   2.7000000e+01  -9.0070000e+02   5.3600000e+00   3.4920000e+01   2.9000000e-02   3.4566496e-04   3.0600000e+00
   2.0110000e+03   1.2000000e+01   2.7000000e+01  -9.2460000e+02   5.2820000e+00   3.4922000e+01   3.7000000e-02   3.4552366e-04   3.1450000e+00
   2.0110000e+03   1.2000000e+01   2.7000000e+01  -9.4980000e+02   5.2020000e+00   3.4924000e+01   3.7000000e-02   3.8094103e-04   3.1450000e+00
   2.0110000e+03   1.2000000e+01   2.7000000e+01  -9.7470000e+02   5.1530000e+00   3.4927000e+01   3.7000000e-02   3.8084731e-04   3.0600000e+00
   2.0110000e+03   1.2000000e+01   2.7000000e+01  -9.9770000e+02   5.0990000e+00   3.4929000e+01   2.9000000e-02   3.8074690e-04   3.2300000e+00
   2.0110000e+03   1.2000000e+01   2.7000000e+01  -1.0474000e+03   4.9010000e+00   3.4938000e+01   2.2000000e-02   8.0997102e-04   3.1450000e+00
   2.0110000e+03   1.2000000e+01   2.7000000e+01  -1.0867000e+03   4.6350000e+00   3.4950000e+01   3.7000000e-02   4.5776984e-03   3.2300000e+00
   2.0120000e+03   1.0000000e+00   1.0000000e+00  -1.0500000e+01   2.6465000e+01   3.5891000e+01   9.5000000e-02   3.8466814e-04   5.1000000e-01
   2.0120000e+03   1.0000000e+00   1.0000000e+00  -1.5000000e+01   2.6465000e+01   3.5890000e+01   6.6000000e-02   3.8467027e-04   5.1000000e-01
   2.0120000e+03   1.0000000e+00   1.0000000e+00  -1.9900000e+01   2.6458000e+01   3.5890000e+01   8.8000000e-02   3.8466986e-04   5.1000000e-01
   2.0120000e+03   1.0000000e+00   1.0000000e+00  -2.5100000e+01   2.6454000e+01   3.5890000e+01   1.0200000e-01   3.8466963e-04   5.1000000e-01
   2.0120000e+03   1.0000000e+00   1.0000000e+00  -3.0300000e+01   2.6448000e+01   3.5890000e+01   1.2400000e-01   3.6119782e-04   5.1000000e-01
   2.0120000e+03   1.0000000e+00   1.0000000e+00  -3.5600000e+01   2.6445000e+01   3.5891000e+01   1.2400000e-01   3.6119551e-04   1.2750000e+00
   2.0120000e+03   1.0000000e+00   1.0000000e+00  -3.9700000e+01   2.6444000e+01   3.5892000e+01   1.4600000e-01   3.2634175e-04   1.2750000e+00
   2.0120000e+03   1.0000000e+00   1.0000000e+00  -4.4800000e+01   2.6441000e+01   3.5899000e+01   1.6100000e-01   3.7326961e-04   1.0200000e+00
   2.0120000e+03   1.0000000e+00   1.0000000e+00  -5.0400000e+01   2.6437000e+01   3.5902000e+01   1.6800000e-01   3.7326299e-04   1.6150000e+00
   2.0120000e+03   1.0000000e+00   1.0000000e+00  -5.5100000e+01   2.6432000e+01   3.5904000e+01   1.9000000e-01   3.9672991e-04   1.3600000e+00
   2.0120000e+03   1.0000000e+00   1.0000000e+00  -6.0400000e+01   2.6399000e+01   3.5912000e+01   3.2100000e-01   4.0809099e-04   1.2750000e+00
   2.0120000e+03   1.0000000e+00   1.0000000e+00  -6.5300000e+01   2.6387000e+01   3.5927000e+01   3.8700000e-01   4.0805833e-04   1.3600000e+00
   2.0120000e+03   1.0000000e+00   1.0000000e+00  -7.0200000e+01   2.6455000e+01   3.6157000e+01   6.0600000e-01   4.0757389e-04   2.2100000e+00
   2.0120000e+03   1.0000000e+00   1.0000000e+00  -7.5200000e+01   2.6198000e+01   3.6223000e+01   5.6200000e-01   3.8394519e-04   1.7000000e+00
   2.0120000e+03   1.0000000e+00   1.0000000e+00  -8.0300000e+01   2.5584000e+01   3.6153000e+01   4.2300000e-01   3.7265458e-04   1.6150000e+00
   2.0120000e+03   1.0000000e+00   1.0000000e+00  -8.5500000e+01   2.5309000e+01   3.6125000e+01   3.8000000e-01   3.7267953e-04   1.6150000e+00
   2.0120000e+03   1.0000000e+00   1.0000000e+00  -9.0700000e+01   2.5047000e+01   3.6201000e+01   3.1400000e-01   3.4900892e-04   1.8700000e+00
   2.0120000e+03   1.0000000e+00   1.0000000e+00  -9.5200000e+01   2.4877000e+01   3.6219000e+01   3.5800000e-01   3.4894375e-04   1.7850000e+00
   2.0120000e+03   1.0000000e+00   1.0000000e+00  -1.0060000e+02   2.3671000e+01   3.6179000e+01   3.2100000e-01   5.0027931e-04   1.6150000e+00
   2.0120000e+03   1.0000000e+00   1.0000000e+00  -1.0550000e+02   2.3554000e+01   3.6153000e+01   3.1400000e-01   5.0030549e-04   1.7850000e+00
   2.0120000e+03   1.0000000e+00   1.0000000e+00  -1.0980000e+02   2.3454000e+01   3.6156000e+01   3.0700000e-01   5.2303356e-04   1.7850000e+00
   2.0120000e+03   1.0000000e+00   1.0000000e+00  -1.1500000e+02   2.3443000e+01   3.6159000e+01   3.2900000e-01   5.2302429e-04   1.7000000e+00
   2.0120000e+03   1.0000000e+00   1.0000000e+00  -1.2060000e+02   2.3315000e+01   3.6191000e+01   3.3600000e-01   5.9262511e-04   1.8700000e+00
   2.0120000e+03   1.0000000e+00   1.0000000e+00  -1.2550000e+02   2.3122000e+01   3.6174000e+01   3.8700000e-01   5.9260787e-04   1.8700000e+00
   2.0120000e+03   1.0000000e+00   1.0000000e+00  -1.3490000e+02   2.2893000e+01   3.6190000e+01   3.2100000e-01   5.9250686e-04   1.8700000e+00
   2.0120000e+03   1.0000000e+00   1.0000000e+00  -1.4010000e+02   2.2852000e+01   3.6194000e+01   3.4300000e-01   6.1595743e-04   2.0400000e+00
   2.0120000e+03   1.0000000e+00   1.0000000e+00  -1.4560000e+02   2.2728000e+01   3.6210000e+01   3.7200000e-01   6.1588517e-04   2.0400000e+00
   2.0120000e+03   1.0000000e+00   1.0000000e+00  -1.5060000e+02   2.2492000e+01   3.6252000e+01   2.9200000e-01   6.1571996e-04   2.2100000e+00
   2.0120000e+03   1.0000000e+00   1.0000000e+00  -1.5580000e+02   2.2570000e+01   3.6586000e+01   1.5300000e-01   4.0592413e-04   2.1250000e+00
   2.0120000e+03   1.0000000e+00   1.0000000e+00  -1.6080000e+02   2.0637000e+01   3.6453000e+01   1.1700000e-01   7.8881557e-04   2.5500000e+00
   2.0120000e+03   1.0000000e+00   1.0000000e+00  -1.6580000e+02   1.9359000e+01   3.6377000e+01   9.5000000e-02   8.3527226e-04   2.6350000e+00
   2.0120000e+03   1.0000000e+00   1.0000000e+00  -1.7050000e+02   1.8074000e+01   3.6246000e+01   8.0000000e-02   8.6963317e-04   2.6350000e+00
   2.0120000e+03   1.0000000e+00   1.0000000e+00  -1.7560000e+02   1.7161000e+01   3.6107000e+01   8.8000000e-02   8.6931121e-04   2.7200000e+00
   2.0120000e+03   1.0000000e+00   1.0000000e+00  -1.8000000e+02   1.5862000e+01   3.5940000e+01   9.5000000e-02   8.6867970e-04   2.7200000e+00
   2.0120000e+03   1.0000000e+00   1.0000000e+00  -1.8560000e+02   1.5168000e+01   3.5887000e+01   6.6000000e-02   6.7048051e-04   2.8050000e+00
   2.0120000e+03   1.0000000e+00   1.0000000e+00  -1.8990000e+02   1.4477000e+01   3.5809000e+01   4.4000000e-02   7.7458609e-04   2.7200000e+00
   2.0120000e+03   1.0000000e+00   1.0000000e+00  -1.9460000e+02   1.4028000e+01   3.5748000e+01   5.1000000e-02   7.7429731e-04   2.8050000e+00
   2.0120000e+03   1.0000000e+00   1.0000000e+00  -2.0040000e+02   1.3828000e+01   3.5718000e+01   5.8000000e-02   7.7416995e-04   2.6350000e+00
   2.0120000e+03   1.0000000e+00   1.0000000e+00  -2.0980000e+02   1.3474000e+01   3.5688000e+01   2.9000000e-02   9.7161432e-04   2.5500000e+00
   2.0120000e+03   1.0000000e+00   1.0000000e+00  -2.1890000e+02   1.3349000e+01   3.5678000e+01   2.2000000e-02   9.7150995e-04   2.5500000e+00
   2.0120000e+03   1.0000000e+00   1.0000000e+00  -2.3070000e+02   1.3112000e+01   3.5648000e+01   2.9000000e-02   9.7133343e-04   2.5500000e+00
   2.0120000e+03   1.0000000e+00   1.0000000e+00  -2.4080000e+02   1.2962000e+01   3.5625000e+01   2.2000000e-02   7.3864754e-04   2.4650000e+00
   2.0120000e+03   1.0000000e+00   1.0000000e+00  -2.5010000e+02   1.2927000e+01   3.5618000e+01   2.2000000e-02   7.3862647e-04   2.7200000e+00
   2.0120000e+03   1.0000000e+00   1.0000000e+00  -2.5990000e+02   1.2682000e+01   3.5582000e+01   2.2000000e-02   6.1042074e-04   2.6350000e+00
   2.0120000e+03   1.0000000e+00   1.0000000e+00  -2.7050000e+02   1.2519000e+01   3.5557000e+01   2.2000000e-02   5.4059787e-04   2.5500000e+00
   2.0120000e+03   1.0000000e+00   1.0000000e+00  -2.7980000e+02   1.2446000e+01   3.5542000e+01   7.0000000e-03   5.4055217e-04   2.6350000e+00
   2.0120000e+03   1.0000000e+00   1.0000000e+00  -2.9080000e+02   1.1818000e+01   3.5451000e+01   2.2000000e-02   3.0747430e-04   2.7200000e+00
   2.0120000e+03   1.0000000e+00   1.0000000e+00  -2.9990000e+02   1.1650000e+01   3.5428000e+01   2.9000000e-02   3.0733286e-04   2.6350000e+00
   2.0120000e+03   1.0000000e+00   1.0000000e+00  -3.1050000e+02   1.1285000e+01   3.5368000e+01   1.5000000e-02   2.8385355e-04   2.6350000e+00
   2.0120000e+03   1.0000000e+00   1.0000000e+00  -3.2060000e+02   1.0829000e+01   3.5292000e+01   3.7000000e-02   2.8347544e-04   2.7200000e+00
   2.0120000e+03   1.0000000e+00   1.0000000e+00  -3.2990000e+02   1.0452000e+01   3.5242000e+01   2.9000000e-02   2.5986222e-04   2.6350000e+00
   2.0120000e+03   1.0000000e+00   1.0000000e+00  -3.4060000e+02   1.0074000e+01   3.5193000e+01   2.9000000e-02   2.5949149e-04   2.6350000e+00
   2.0120000e+03   1.0000000e+00   1.0000000e+00  -3.5020000e+02   9.8850000e+00   3.5169000e+01   2.9000000e-02   2.3604230e-04   2.6350000e+00
   2.0120000e+03   1.0000000e+00   1.0000000e+00  -3.5980000e+02   9.8140000e+00   3.5159000e+01   2.9000000e-02   2.3597201e-04   2.6350000e+00
   2.0120000e+03   1.0000000e+00   1.0000000e+00  -3.7030000e+02   9.7070000e+00   3.5145000e+01   2.2000000e-02   2.3586277e-04   2.6350000e+00
   2.0120000e+03   1.0000000e+00   1.0000000e+00  -3.7980000e+02   9.5760000e+00   3.5132000e+01   1.5000000e-02   2.3571807e-04   2.6350000e+00
   2.0120000e+03   1.0000000e+00   1.0000000e+00  -3.8780000e+02   9.5570000e+00   3.5129000e+01   2.9000000e-02   2.3569955e-04   2.6350000e+00
   2.0120000e+03   1.0000000e+00   1.0000000e+00  -4.0070000e+02   9.3740000e+00   3.5106000e+01   2.9000000e-02   2.2384125e-04   2.8050000e+00
   2.0120000e+03   1.0000000e+00   1.0000000e+00  -4.1010000e+02   9.2560000e+00   3.5094000e+01   3.7000000e-02   2.4696630e-04   2.8050000e+00
   2.0120000e+03   1.0000000e+00   1.0000000e+00  -4.2030000e+02   8.9990000e+00   3.5065000e+01   3.7000000e-02   2.4667899e-04   2.6350000e+00
   2.0120000e+03   1.0000000e+00   1.0000000e+00  -4.3030000e+02   8.8950000e+00   3.5055000e+01   3.7000000e-02   2.5822161e-04   2.7200000e+00
   2.0120000e+03   1.0000000e+00   1.0000000e+00  -4.4070000e+02   8.7680000e+00   3.5041000e+01   3.7000000e-02   2.5807553e-04   2.7200000e+00
   2.0120000e+03   1.0000000e+00   1.0000000e+00  -4.4990000e+02   8.6970000e+00   3.5033000e+01   4.4000000e-02   2.5799365e-04   2.8050000e+00
   2.0120000e+03   1.0000000e+00   1.0000000e+00  -4.6050000e+02   8.5590000e+00   3.5018000e+01   2.2000000e-02   2.5783192e-04   2.8050000e+00
   2.0120000e+03   1.0000000e+00   1.0000000e+00  -4.7040000e+02   8.3320000e+00   3.4995000e+01   2.9000000e-02   2.8081632e-04   2.8050000e+00
   2.0120000e+03   1.0000000e+00   1.0000000e+00  -4.8040000e+02   8.0500000e+00   3.4973000e+01   2.9000000e-02   2.8045435e-04   2.8050000e+00
   2.0120000e+03   1.0000000e+00   1.0000000e+00  -4.8990000e+02   7.9300000e+00   3.4964000e+01   2.2000000e-02   2.8029724e-04   2.8050000e+00
   2.0120000e+03   1.0000000e+00   1.0000000e+00  -5.0030000e+02   7.7810000e+00   3.4953000e+01   3.7000000e-02   2.9190677e-04   2.9750000e+00
   2.0120000e+03   1.0000000e+00   1.0000000e+00  -5.2040000e+02   7.6500000e+00   3.4947000e+01   2.9000000e-02   2.9172288e-04   2.8050000e+00
   2.0120000e+03   1.0000000e+00   1.0000000e+00  -5.4040000e+02   7.3540000e+00   3.4920000e+01   2.9000000e-02   2.9133331e-04   2.8050000e+00
   2.0120000e+03   1.0000000e+00   1.0000000e+00  -5.5980000e+02   7.1540000e+00   3.4903000e+01   3.7000000e-02   2.5599756e-04   2.8900000e+00
   2.0120000e+03   1.0000000e+00   1.0000000e+00  -5.8050000e+02   7.0280000e+00   3.4899000e+01   2.2000000e-02   2.5580906e-04   2.9750000e+00
   2.0120000e+03   1.0000000e+00   1.0000000e+00  -5.9970000e+02   6.8520000e+00   3.4900000e+01   3.7000000e-02   2.3226938e-04   2.8900000e+00
   2.0120000e+03   1.0000000e+00   1.0000000e+00  -6.2550000e+02   6.6920000e+00   3.4898000e+01   3.7000000e-02   2.4361117e-04   2.8900000e+00
   2.0120000e+03   1.0000000e+00   1.0000000e+00  -6.5060000e+02   6.5060000e+00   3.4900000e+01   3.7000000e-02   2.4330507e-04   3.0600000e+00
   2.0120000e+03   1.0000000e+00   1.0000000e+00  -6.7540000e+02   6.3110000e+00   3.4899000e+01   2.2000000e-02   3.0109753e-04   2.9750000e+00
   2.0120000e+03   1.0000000e+00   1.0000000e+00  -7.0050000e+02   6.0910000e+00   3.4902000e+01   2.9000000e-02   4.4013148e-04   3.1450000e+00
   2.0120000e+03   1.0000000e+00   1.0000000e+00  -7.2480000e+02   6.0260000e+00   3.4904000e+01   4.4000000e-02   5.4457258e-04   2.9750000e+00
   2.0120000e+03   1.0000000e+00   1.0000000e+00  -7.5040000e+02   5.8910000e+00   3.4906000e+01   2.2000000e-02   5.4434040e-04   3.0600000e+00
   2.0120000e+03   1.0000000e+00   1.0000000e+00  -7.7500000e+02   5.8650000e+00   3.4907000e+01   3.7000000e-02   5.4429400e-04   3.0600000e+00
   2.0120000e+03   1.0000000e+00   1.0000000e+00  -8.0080000e+02   5.8310000e+00   3.4908000e+01   2.2000000e-02   4.2829912e-04   3.0600000e+00
   2.0120000e+03   1.0000000e+00   1.0000000e+00  -8.2510000e+02   5.7410000e+00   3.4910000e+01   4.4000000e-02   4.7437283e-04   2.9750000e+00
   2.0120000e+03   1.0000000e+00   1.0000000e+00  -8.5020000e+02   5.6670000e+00   3.4911000e+01   3.7000000e-02   4.7424387e-04   3.0600000e+00
   2.0120000e+03   1.0000000e+00   1.0000000e+00  -8.7500000e+02   5.5920000e+00   3.4914000e+01   2.9000000e-02   7.7639185e-04   3.0600000e+00
   2.0120000e+03   1.0000000e+00   1.0000000e+00  -9.0000000e+02   5.5450000e+00   3.4915000e+01   2.9000000e-02   7.7630841e-04   3.1450000e+00
   2.0120000e+03   1.0000000e+00   1.0000000e+00  -9.2480000e+02   5.5010000e+00   3.4917000e+01   4.4000000e-02   7.7622752e-04   2.9750000e+00
   2.0120000e+03   1.0000000e+00   1.0000000e+00  -9.5000000e+02   5.4170000e+00   3.4919000e+01   2.9000000e-02   5.6696749e-04   3.1450000e+00
   2.0120000e+03   1.0000000e+00   1.0000000e+00  -9.7510000e+02   5.3010000e+00   3.4923000e+01   2.2000000e-02   5.5537523e-04   3.1450000e+00
   2.0120000e+03   1.0000000e+00   1.0000000e+00  -9.9850000e+02   5.2480000e+00   3.4925000e+01   2.9000000e-02   4.6210280e-04   3.1450000e+00
   2.0120000e+03   1.0000000e+00   1.0000000e+00  -1.0481000e+03   5.0490000e+00   3.4931000e+01   3.7000000e-02   2.8747868e-04   3.1450000e+00
[truncated: 399,621 more chars]
